# Supplementary material for: A Decoy-Receptor Approach Using Nicotinic Acetylcholine Receptor Mimics Reveals Their Potential as Novel Therapeutics Against Neurotoxic Snakebite
Source: Front Pharmacol. 2019 Jul 30;10:848. doi: 10.3389/fphar.2019.00848 (PMC6683245; doi:10.3389/fphar.2019.00848)
Supplement: Supplementary file 2 [file DataSheet_2.fasta]

>N.haje_T0731_3FTX
MKTLLLTLVVVTIVCMDLGYTTKCYNHLSRTPETTEICPYSWHFCYKISWVDGHEGRIERGCTFTCHELRPNGKYVYCCRKDKCNQ-----------------------------------------------------------------------------------------------------------------------------------------------------------------------------------------------------------------------------------------------------------------------------------------------------------------------------------------------------------------------------------------------------------------------------------------------------------------------------------------------------------------------------------------------------------------------------------------------------------------------------------------------------------------------------------------------------------------------------------------------------------------------------------------------------------------------------------------------------------------------------------------------------------------------------------------------------------------------------------------------------------------------------------------------------------------------------------------------------------------------------------------------------------------------------------------------------------------------------------------------------------------------------------------------------------------------------------------------------------------------------------------------------------------------------
>N.haje_T1223_3FTX
MKTLLLTLVVVTIVCLDLGYTLICVKERFLFSETTETCPDGQNLCFNQGHLIYPGKYERTRGCAATCPKLQNRDTIYCCSTDKCNR-----------------------------------------------------------------------------------------------------------------------------------------------------------------------------------------------------------------------------------------------------------------------------------------------------------------------------------------------------------------------------------------------------------------------------------------------------------------------------------------------------------------------------------------------------------------------------------------------------------------------------------------------------------------------------------------------------------------------------------------------------------------------------------------------------------------------------------------------------------------------------------------------------------------------------------------------------------------------------------------------------------------------------------------------------------------------------------------------------------------------------------------------------------------------------------------------------------------------------------------------------------------------------------------------------------------------------------------------------------------------------------------------------------------------------
>N.haje_T1255_3FTX
MKTLLLTLVVVTIVCLDLGYTRLCLSDYSIFSETIEICPDGHNFCFKKFPKGITRLPWVIRGCAATCPKAEAQVIVECCTTDKCNR-----------------------------------------------------------------------------------------------------------------------------------------------------------------------------------------------------------------------------------------------------------------------------------------------------------------------------------------------------------------------------------------------------------------------------------------------------------------------------------------------------------------------------------------------------------------------------------------------------------------------------------------------------------------------------------------------------------------------------------------------------------------------------------------------------------------------------------------------------------------------------------------------------------------------------------------------------------------------------------------------------------------------------------------------------------------------------------------------------------------------------------------------------------------------------------------------------------------------------------------------------------------------------------------------------------------------------------------------------------------------------------------------------------------------------
>N.haje_T1738_T0494_3FTX
GYTLTCFNCPEVYCGNFHTCRNGEKICFKRFDQRKLLGKRYTRGCAATCPVAKPREIVECCSTDRCNH-----------------------------------------------------------------------------------------------------------------------------------------------------------------------------------------------------------------------------------------------------------------------------------------------------------------------------------------------------------------------------------------------------------------------------------------------------------------------------------------------------------------------------------------------------------------------------------------------------------------------------------------------------------------------------------------------------------------------------------------------------------------------------------------------------------------------------------------------------------------------------------------------------------------------------------------------------------------------------------------------------------------------------------------------------------------------------------------------------------------------------------------------------------------------------------------------------------------------------------------------------------------------------------------------------------------------------------------------------------------------------------------------------------------------------------------------
>N.haje_T2831_T1704_T3906_T3905_T0971_3FTX
MKTLLLTLLVVTIVCLDLGYTMICHNQQSSQPPTIKTCPGETNCYKKQWRDHRGTIIERGCGCPSVKKGVGIYCCKTDKCNR---------------------------------------------------------------------------------------------------------------------------------------------------------------------------------------------------------------------------------------------------------------------------------------------------------------------------------------------------------------------------------------------------------------------------------------------------------------------------------------------------------------------------------------------------------------------------------------------------------------------------------------------------------------------------------------------------------------------------------------------------------------------------------------------------------------------------------------------------------------------------------------------------------------------------------------------------------------------------------------------------------------------------------------------------------------------------------------------------------------------------------------------------------------------------------------------------------------------------------------------------------------------------------------------------------------------------------------------------------------------------------------------------------------------------------
>N.haje_T3908_T1873_3FTX
MKTLLLTLVLVTILCLDSGYTIRCFITPDVTSQACPAGHVCYTKMWCDNFCGMRGKRVDLGCAATCPTVKPGVDIKCCSTDNCNPFPTRKRS-----------------------------------------------------------------------------------------------------------------------------------------------------------------------------------------------------------------------------------------------------------------------------------------------------------------------------------------------------------------------------------------------------------------------------------------------------------------------------------------------------------------------------------------------------------------------------------------------------------------------------------------------------------------------------------------------------------------------------------------------------------------------------------------------------------------------------------------------------------------------------------------------------------------------------------------------------------------------------------------------------------------------------------------------------------------------------------------------------------------------------------------------------------------------------------------------------------------------------------------------------------------------------------------------------------------------------------------------------------------------------------------------------------------------
>N.haje_T4053_3FTX
IRGCAATCPKAEAQVYVDCCARDKCNR----------------------------------------------------------------------------------------------------------------------------------------------------------------------------------------------------------------------------------------------------------------------------------------------------------------------------------------------------------------------------------------------------------------------------------------------------------------------------------------------------------------------------------------------------------------------------------------------------------------------------------------------------------------------------------------------------------------------------------------------------------------------------------------------------------------------------------------------------------------------------------------------------------------------------------------------------------------------------------------------------------------------------------------------------------------------------------------------------------------------------------------------------------------------------------------------------------------------------------------------------------------------------------------------------------------------------------------------------------------------------------------------------------------------------------------------------------------------------------------
>N.haje_T4059_T1661_T3904_T2301_3FTX
MKTLLLTLVLVTILCLDSGYTIRCFITPDVTSQACPDGQNICYTKTWCDNFCGMRGKRVDLGCAATCPTVKPGVDIKCCSTDNCN------------------------------------------------------------------------------------------------------------------------------------------------------------------------------------------------------------------------------------------------------------------------------------------------------------------------------------------------------------------------------------------------------------------------------------------------------------------------------------------------------------------------------------------------------------------------------------------------------------------------------------------------------------------------------------------------------------------------------------------------------------------------------------------------------------------------------------------------------------------------------------------------------------------------------------------------------------------------------------------------------------------------------------------------------------------------------------------------------------------------------------------------------------------------------------------------------------------------------------------------------------------------------------------------------------------------------------------------------------------------------------------------------------------------------
>N.haje_T4284_T4432_3FTX
TCPEGKNLCFKTTLKKLPLKIPIKRGCAATCPKSSALLKVVCCSTDKCN------------------------------------------------------------------------------------------------------------------------------------------------------------------------------------------------------------------------------------------------------------------------------------------------------------------------------------------------------------------------------------------------------------------------------------------------------------------------------------------------------------------------------------------------------------------------------------------------------------------------------------------------------------------------------------------------------------------------------------------------------------------------------------------------------------------------------------------------------------------------------------------------------------------------------------------------------------------------------------------------------------------------------------------------------------------------------------------------------------------------------------------------------------------------------------------------------------------------------------------------------------------------------------------------------------------------------------------------------------------------------------------------------------------------------------------------------------------
>N.haje_T1960_T1639_T4413_3FTX
CLICPEKYCNKVHTCRNGENQCFKRFDQRKLLGKQYRRGCAATCPEAKPREIVECCTTDKCNR----------------------------------------------------------------------------------------------------------------------------------------------------------------------------------------------------------------------------------------------------------------------------------------------------------------------------------------------------------------------------------------------------------------------------------------------------------------------------------------------------------------------------------------------------------------------------------------------------------------------------------------------------------------------------------------------------------------------------------------------------------------------------------------------------------------------------------------------------------------------------------------------------------------------------------------------------------------------------------------------------------------------------------------------------------------------------------------------------------------------------------------------------------------------------------------------------------------------------------------------------------------------------------------------------------------------------------------------------------------------------------------------------------------------------------------------------
>N.haje_T0110_Kunitz
TCHSFTYSGCGGNANRFRTIDECNRNCVGK-------------------------------------------------------------------------------------------------------------------------------------------------------------------------------------------------------------------------------------------------------------------------------------------------------------------------------------------------------------------------------------------------------------------------------------------------------------------------------------------------------------------------------------------------------------------------------------------------------------------------------------------------------------------------------------------------------------------------------------------------------------------------------------------------------------------------------------------------------------------------------------------------------------------------------------------------------------------------------------------------------------------------------------------------------------------------------------------------------------------------------------------------------------------------------------------------------------------------------------------------------------------------------------------------------------------------------------------------------------------------------------------------------------------------------------------------------------------------------------
>N.haje_T2474_Kunitz
LLLGLLPLWAELTPISGRPQFCELPAETGQCKAHIRSFHYNLAAQQCLEFIYGGCGGNANRFKTIDECHRTCVG-----------------------------------------------------------------------------------------------------------------------------------------------------------------------------------------------------------------------------------------------------------------------------------------------------------------------------------------------------------------------------------------------------------------------------------------------------------------------------------------------------------------------------------------------------------------------------------------------------------------------------------------------------------------------------------------------------------------------------------------------------------------------------------------------------------------------------------------------------------------------------------------------------------------------------------------------------------------------------------------------------------------------------------------------------------------------------------------------------------------------------------------------------------------------------------------------------------------------------------------------------------------------------------------------------------------------------------------------------------------------------------------------------------------------------------------
>N.haje_T4336_T4286_T4289_T4275_Kunitz
MSSGHLLLLLGLLTLWAELTPVSGRPRFCELAPSAGPCFAFVPSYYYNPHSNT--------------------------------------------------------------------------------------------------------------------------------------------------------------------------------------------------------------------------------------------------------------------------------------------------------------------------------------------------------------------------------------------------------------------------------------------------------------------------------------------------------------------------------------------------------------------------------------------------------------------------------------------------------------------------------------------------------------------------------------------------------------------------------------------------------------------------------------------------------------------------------------------------------------------------------------------------------------------------------------------------------------------------------------------------------------------------------------------------------------------------------------------------------------------------------------------------------------------------------------------------------------------------------------------------------------------------------------------------------------------------------------------------------------------------------------------------------------
>N.haje_T0727_CRISP
MLILIPSQLGEKNKQKEIVDLHNSLRRTVSPTASNMLKMEWYPEAASSAERWANNCILDHSPDYSRVLEGIQCGENIYMSSNARAWTEIIQLWHDEYKNFVYGIGANPPGSMIGHYTQ---------------------------------------------------------------------------------------------------------------------------------------------------------------------------------------------------------------------------------------------------------------------------------------------------------------------------------------------------------------------------------------------------------------------------------------------------------------------------------------------------------------------------------------------------------------------------------------------------------------------------------------------------------------------------------------------------------------------------------------------------------------------------------------------------------------------------------------------------------------------------------------------------------------------------------------------------------------------------------------------------------------------------------------------------------------------------------------------------------------------------------------------------------------------------------------------------------------------------------------------------------------------------------------------------------------------------------------------------------------------------------------------
>N.haje_T0025_CRISP
MIAFSLLCFAAVLQQSFGNVDFNSESTRRKKKQKEIVDLHNSLRRSVSPTASNMLKMKWYPEAASNAERWANNCILDHSPEYSRVLEGIQCGESIYMSSNARAWTEIIQLWHDEYKNFVYGVGANPPGSMTGHYTQIVWYQTYRVGCAVSYCPSSAWSYFYVCQYCPSGNFKGKTATPYKLGPPCGDCPSACDNRLCTNPCTIYDKLTNCDSLVKQSSCQDDWIKSNCPASCFCRNKII--------------------------------------------------------------------------------------------------------------------------------------------------------------------------------------------------------------------------------------------------------------------------------------------------------------------------------------------------------------------------------------------------------------------------------------------------------------------------------------------------------------------------------------------------------------------------------------------------------------------------------------------------------------------------------------------------------------------------------------------------------------------------------------------------------------------------------------------------------------------------------------------------------------------------------------------------------------------------------------------------------------------------------------------------------------------------------------------------------------------------------------------------------------------------------------------------------------------------------------------------------------------
>N.haje_T3355_CRISP
AWTEIIQLWHDEYKNFVYGIGANPPGSMIGHYTQIVWYKSYRAGCAVSYCPSSEYNYFYVCQYCPSGNFEGKIATPYKSGPPCGDCPSACDNKLCTNP-----------------------------------------------------------------------------------------------------------------------------------------------------------------------------------------------------------------------------------------------------------------------------------------------------------------------------------------------------------------------------------------------------------------------------------------------------------------------------------------------------------------------------------------------------------------------------------------------------------------------------------------------------------------------------------------------------------------------------------------------------------------------------------------------------------------------------------------------------------------------------------------------------------------------------------------------------------------------------------------------------------------------------------------------------------------------------------------------------------------------------------------------------------------------------------------------------------------------------------------------------------------------------------------------------------------------------------------------------------------------------------------------------------------
>N.haje_T0649_C-type_Lectin
MGHFPFTSLCLLAMFLSLNGAEGYNCPIDWLPKNGLCYKVFSTRKSWFKAEMHCRKFKPGCHLASLHSDSDAVEFSEYISDYLTGQGHVWIGLRDAKKKYIWKWTDRSKTDFLKWKKNQPDHFKNNEFCVEIVKFTGYLQWNDENCAALRPFLCQCKY-----------------------------------------------------------------------------------------------------------------------------------------------------------------------------------------------------------------------------------------------------------------------------------------------------------------------------------------------------------------------------------------------------------------------------------------------------------------------------------------------------------------------------------------------------------------------------------------------------------------------------------------------------------------------------------------------------------------------------------------------------------------------------------------------------------------------------------------------------------------------------------------------------------------------------------------------------------------------------------------------------------------------------------------------------------------------------------------------------------------------------------------------------------------------------------------------------------------------------------------------------------------------------------------------------------------------------------------------------
>N.haje_T0327_NGF
MSMLCYTLITAFLIGIWAVPKSEDNVPVGSPAISDLSDTSCAQTYEGLKTSQNTDQHHPAPQKSEDQELRSAANIIVDPKLFQKRQFQSPRVLFSTQPPLLSRDEQSVEFLDNEDALNRNIRAKREDHPVHSQGEHSVCGSVSAWVTKTTATDMKGNTVTVMENVNLDNKVYKQYFFETKCKNPNPEPSGCRGIDSSHWNSYCTETDTFIKALTMEGNQASWRFIRIETACVCVITKKTGN------------------------------------------------------------------------------------------------------------------------------------------------------------------------------------------------------------------------------------------------------------------------------------------------------------------------------------------------------------------------------------------------------------------------------------------------------------------------------------------------------------------------------------------------------------------------------------------------------------------------------------------------------------------------------------------------------------------------------------------------------------------------------------------------------------------------------------------------------------------------------------------------------------------------------------------------------------------------------------------------------------------------------------------------------------------------------------------------------------------------------------------------------------------------------------------------------------------------------------------------------------------
>N.haje_T2802_T0551_Serine_Protease
SSVNYSEHIAPLSLPSNPPRMGSVCRVMGWGVITSPEVTYPEVPHCVDINILHIPVCQAAYPGMSEKNVLCAGILEGDKDSCKGDSGGPIICNGQIQGIVSWGRFPCAQLLEPGLYTKVFDYIDWIEGIIAGNTNVICPK-----------------------------------------------------------------------------------------------------------------------------------------------------------------------------------------------------------------------------------------------------------------------------------------------------------------------------------------------------------------------------------------------------------------------------------------------------------------------------------------------------------------------------------------------------------------------------------------------------------------------------------------------------------------------------------------------------------------------------------------------------------------------------------------------------------------------------------------------------------------------------------------------------------------------------------------------------------------------------------------------------------------------------------------------------------------------------------------------------------------------------------------------------------------------------------------------------------------------------------------------------------------------------------------------------------------------------------------------------------------------
>N.haje_T0013_SVMP
MIQALLVIICLAVFPYQGSSIILESGNVNDYEVVYPQKVPALPKGGVQNRQPETKYEDTMQYEFQVNGEPVVLHLERNKGLFSEDYTEANINAKVREITTSSPVQDHCYYHGYIQNEADSSAVISACDGLKGHFKHQGETYFIEPLKLFDSEAHAIYKDENVEEEEEIPKICGVTQTTWESDEPIEKSSQLTNTPEQDRYLQAKKYIEFYVVVDNVMYRKYTGKLHVITRRVYEMVNALNAMYRRLNFQIALIGLEIWSNGNEIKVQSDVWVTLDLFGKWREKKLLPRKRNDNAQLLTGTDFNGTTTGLGYMGSLCSLKKSVAVVQDHSKSTSMVAITMAHQMGHNLGMNDDRASCTCGSNKCIMSTKHDEPLSEFSSCSVQEHREYLLRDRPQCILNKPLSTDIVSPPVCGIYFVEMGEECDCGSPEDCQNTCCDAATCKLQQEAQCDSGECCEKCKFKGAGAECRAAKDDCDFPELCTGRSAKCPTDSFQRNGHPCQNNEGYCYNGTCPTLTNQCTALWGPGVKMSPGLCFMLNWNGRSCGLCRKENGTKILCAAKDVRCGRLFCKKKNSMICSCPVPSNDPNYGMVEPGTKCGIKKVCSNRQCVKVQTAY------------------------------------------------------------------------------------------------------------------------------------------------------------------------------------------------------------------------------------------------------------------------------------------------------------------------------------------------------------------------------------------------------------------------------------------------------------------------------------------------------------------------------------------------------------------------------------------------------------------------------------------------------------------------------------------------------------------------------------------------------------------------------------------------------------------------------------------------------------------------------
>N.haje_T0050_SVMP
MIQALLVTICLAVFPYQGSFIILESGNVNDYEVVYPQKVPALPKGEVQNPQPETKYEDTMQYEFQVNGEPVVLHLERQRGLFSEDYTETHYSSDDTEITTSPLVQDHCYYHGYIQNEADSSAVISACDGLKGHFKHQGETYFIEPLKLSDSEAHAIYKDENVEKEDETPKICGVTQTTWESDESIEKNSQLTNTPEQDRYLQDKKYIEFYVVVDNRMYRKYNCNEPAIQRRVYEMVNTINTKFRPLNIHIALIGLEVWSNKDKIKVKPAASVTLKSFGEWRETVLLPRKRNDNAQLFTGIDLIDNTLGYAYLCTLCDPTTSVALVQDYSKRTSMVASTMAHELGHNLGIDHDNPSCYCSLRPCIMSTGRSEPAFQFSSCSVREHQEYLLRDRPQCILNKPLSTDIVSPPICGNYFVEVGEECDCGSPADCQSSCCNTTTCKFKGAGAECRAAKDDCDLPELCTGRSVECPMDSFQRNGYPCQNNQGYCYNGACPTLTNQCIALMGPDNTVGPDYCFENNRIGNYKGSCRRGNGVYIPCAAKDKKCGRLYCTVRNMKICLALYSPLYPNYGMVDPGTKCGDGMVCSNGQCVNVQTAY-----------------------------------------------------------------------------------------------------------------------------------------------------------------------------------------------------------------------------------------------------------------------------------------------------------------------------------------------------------------------------------------------------------------------------------------------------------------------------------------------------------------------------------------------------------------------------------------------------------------------------------------------------------------------------------------------------------------------------------------------------------------------------------------------------------------------------------------------------------------------------------------------
>N.haje_T0073_SVMP
NEDETPETCGVTETTWESDESIEKTSQLTNTPGQDRYLQAKKYIEFYVVVDNRMCRNYNYNKTAIKIRVYEMVNAVNTKFRPLKIHIALIGLEIWSNQDKFEVKPAANVTLKSFQEWRETVLLPRKRNDNAQLLTGIDLNGTTVGIAYPGTLCTQYSVAVVQDYNRRISMVASTMTHELGHNLGIHHDKASCICIPGPCIMLKKRTAPAFQFSSCSIRDYQEYLLRKRPQCILNKPLSTDIVSRPICGNYFVEVGEECDCGSPAKCQSACCDAATCKFKGAETECRAAKDDCDLPELCTGRSAECPTDSFQRNGHPCQNNKGYCYNGTCPTLTNQCIALMGPDFTVSPKGCFDLNLRGDDVSHCRMEDGTKIPCAAKDVKCGTLYCAERNTMSCRFSPDPDGVMAEPGTKCRDGMVCSNRQCVDVKTAY----------------------------------------------------------------------------------------------------------------------------------------------------------------------------------------------------------------------------------------------------------------------------------------------------------------------------------------------------------------------------------------------------------------------------------------------------------------------------------------------------------------------------------------------------------------------------------------------------------------------------------------------------------------------------------------------------------------------------------------------------------------------------------------------------------------------------------------------------------------------------------------------------------------------------------------------------------------------------------------------------------------------------------------------------------------------
>N.haje_T0118_T0404_SVMP
MIQTLLVTICLAVFPYQGSSIILESGNVNDYEVVYPQKVPALLKGGVQNPQPETKYEDTMQYEFQVNGEPVVLHLERNKGFFSEDYTETHYAPDGREITTSPPVQDHCYYHGYIQNEADSSVVISACDGLKGHFKLQGETYFIEPLKISDSEAHAIYKDENVEEEDETPKICGVTDTTWESDEPIKKTSLLTNTPEQNRYLQAKKYLEFYVVVDNIMYRHYKRDQPVIKRRVYEMINTMNMMYRRLNFHIALIGLEIWSNGNEINVQPDVRATLDLFGKWREKKLLPRKENDNAQLLTGIDFKGTPVGLAHIGSICNPKTSVAVVQDYSSRTSMVAVTMAHEMGHNLGINHDGPSCTCGSNKCIMSTRRTEPAYQFSSCSVREHQEYLLRDRPQCILNKPLKTDIVSPPICGNYFVEVGEECDCGSPEDCQSACCNATTCKLQPHAQCDSEGCCEKCKFKGAGAECRVAKDDCAWAELCTGQSAECPTDIFQRNGHPCQNNEGYCYNGKCPNMTNQCIALLGPGVKVSRDSCFTLNQRTSGCGLCRMEYGRKIPCAAKDIKCGRLFCKKGNSMICNCPMSASDPSYGMVEPGTKCGDGMVCSNRQCVDVKTAY------------------------------------------------------------------------------------------------------------------------------------------------------------------------------------------------------------------------------------------------------------------------------------------------------------------------------------------------------------------------------------------------------------------------------------------------------------------------------------------------------------------------------------------------------------------------------------------------------------------------------------------------------------------------------------------------------------------------------------------------------------------------------------------------------------------------------------------------------------------------------
>N.haje_T0125_SVMP
NKMYRNYNSKKRAIKRRVYKMVNHLNMKFRPLNIHIALIGLEIWSNRDQINLQPTASVTLDLFGEWREKKLLPRKRNDNAQLLTGIDFKGVTIGVAEVGSICNPRTSVAVVQDYSKKANMVASAMAHEMGHNLGINHDRVSCNCNAGPCIMFPKISYEPLSEFSSCSVQEHREYLLRDRPQCILNKPLSTDIVTPPVCGNYLVEVGEECDCGSPQDCQSACCNPTTCKLQHEAQCDSEECCEKCKFKKAGAECRAAKDDCDLPEFCIGQSAECPTDSFQRNGHPCQNNQGYCYNGKCPIMTNQCIALLGQSVKVSQDSCFTLNQIGQGCGFCRKENGAKIPCAAKDVKCGRLFCKKNSMICICPVSPRDPSYGMVEPGTKCGDGMVCSNRQCVDVQTAY----------------------------------------------------------------------------------------------------------------------------------------------------------------------------------------------------------------------------------------------------------------------------------------------------------------------------------------------------------------------------------------------------------------------------------------------------------------------------------------------------------------------------------------------------------------------------------------------------------------------------------------------------------------------------------------------------------------------------------------------------------------------------------------------------------------------------------------------------------------------------------------------------------------------------------------------------------------------------------------------------------------------------------------------------------------------------------------------------
>N.haje_T0557_T0892_SVMP
AVISACDGLKGHFKHQGEIYFIESLKLSDSEAHAVYKDENVEKEDETPKICGVTETTWESDEPIEKTSQLTNTPEYLQVKKYIEFYVVVDNKMYRNYNSKKRAIKRRIYEMVNHLNMIYRPLNFHIALIGLEIWSKRDKINVEPEVAVTLKSFGEWRETVLLPRKRNDNAQLLTRVDFYGTTIGLGYVGSLCSPKKSVALIQDYSKKSNMVASAMAHEMGHNLGIKHDRASCNCNAGPCIMSATISYKPLSEFSSCSVQEHQDYLLKDRPQCILNKPLSTDIVTPPVCGNYLLEVGEECDCGSPQDCQSVCCNATTCKLQHEAQCDSEECCEKARFKKAGAECRAAKDDCDLPEFCTGRSAECPTDSFQRDGHPCQNNQGYCYNGACPTLTNQCIALMG----------------------------------------------------------------------------------------------------------------------------------------------------------------------------------------------------------------------------------------------------------------------------------------------------------------------------------------------------------------------------------------------------------------------------------------------------------------------------------------------------------------------------------------------------------------------------------------------------------------------------------------------------------------------------------------------------------------------------------------------------------------------------------------------------------------------------------------------------------------------------------------------------------------------------------------------------------------------------------------------------------------------------------------------------------------------------------------------------
>N.haje_T0741_SVMP
AAQDVKCGKLYCERGHATCSCSVSPDDPEYGMVEPGTKCGDGMVCTNRQCVNVQTAY----------------------------------------------------------------------------------------------------------------------------------------------------------------------------------------------------------------------------------------------------------------------------------------------------------------------------------------------------------------------------------------------------------------------------------------------------------------------------------------------------------------------------------------------------------------------------------------------------------------------------------------------------------------------------------------------------------------------------------------------------------------------------------------------------------------------------------------------------------------------------------------------------------------------------------------------------------------------------------------------------------------------------------------------------------------------------------------------------------------------------------------------------------------------------------------------------------------------------------------------------------------------------------------------------------------------------------------------------------------------------------------------------------------------------------------------------------
>N.haje_T2194_T0047_SVMP
ALLVTICLAVFPYQGSSIILESGNVNDYEVVYPQKVPALLKGGVQNPQPETKYEDIMQYEFQVNGEPVLLHLERNKGLFSEDYTETHYAPDGREITTSPPVQDHCYYHGYIQNEADSSAVISACDGLKGHFKQQGETYFIEPLKLSDSEAHAIYKDENVENEDETPETCGVTETTWESDESIEKTSQLTNTPGQDRYLKVKKYIEFYVVVDNKMYKNHTSKKELRTRVYEMVNNLNTMYRRLNFHIALIGLEIWSNKDKVDMDPAANVTLKSFAEWREKLPPHKRNDNAQLLTGIDFNGTTVGLAYTGTLCNQDSVAVVQDYSRRTNLMASTMAHELGHNLGMHHDNATCNCSPDPCIMSDTISDKPFYEFSSCSVQKHQEYLLRERPQCILNKPSRRAIVSRPVCGNYFVEMGEECDCGSPEDCQSTCCNATTCKLQPHAQCDSEECCEKCKFKKAGAECREAKDECDLPEL--------------------------------------------------------------------------------------------------------------------------------------------------------------------------------------------------------------------------------------------------------------------------------------------------------------------------------------------------------------------------------------------------------------------------------------------------------------------------------------------------------------------------------------------------------------------------------------------------------------------------------------------------------------------------------------------------------------------------------------------------------------------------------------------------------------------------------------------------------------------------------------------------------------------------------------------------------------------------------------------------------------------------
>N.haje_T2575_SVMP
MIQAFLITICLAIFPYQGSSIILESGNVNDYEVVYPQKVPASSKGGVQNPQPKTKYEDTMQYEFHVNGEPVVLHLERNKGLFSEDYTETHYAPDGREITTSSPVQDHCYYH----------------------------------------------------------------------------------------------------------------------------------------------------------------------------------------------------------------------------------------------------------------------------------------------------------------------------------------------------------------------------------------------------------------------------------------------------------------------------------------------------------------------------------------------------------------------------------------------------------------------------------------------------------------------------------------------------------------------------------------------------------------------------------------------------------------------------------------------------------------------------------------------------------------------------------------------------------------------------------------------------------------------------------------------------------------------------------------------------------------------------------------------------------------------------------------------------------------------------------------------------------------------------------------------------------------------------------------------------------------------------------------------------
>N.haje_T2631_SVMP
MIQALLVTICLAIFPYQGSSIILESGNVNDYEVVYPQKVPAFPKGEVQNPQPETKYEDTMQYEFQVNGEPVVLHLERNKGLFSEDYTETHYAPDGREITTSP-------------------------------------------------------------------------------------------------------------------------------------------------------------------------------------------------------------------------------------------------------------------------------------------------------------------------------------------------------------------------------------------------------------------------------------------------------------------------------------------------------------------------------------------------------------------------------------------------------------------------------------------------------------------------------------------------------------------------------------------------------------------------------------------------------------------------------------------------------------------------------------------------------------------------------------------------------------------------------------------------------------------------------------------------------------------------------------------------------------------------------------------------------------------------------------------------------------------------------------------------------------------------------------------------------------------------------------------------------------------------------------------------------------
>N.haje_T3888_SVMP
SACCNATTCKLQPHAQCDTEGCCEKCKFKGAGAECRVAKDDCDLPELCTGQSAECPTDIFQRNGHPCQNNEGYCYNGKCPNM---------------------------------------------------------------------------------------------------------------------------------------------------------------------------------------------------------------------------------------------------------------------------------------------------------------------------------------------------------------------------------------------------------------------------------------------------------------------------------------------------------------------------------------------------------------------------------------------------------------------------------------------------------------------------------------------------------------------------------------------------------------------------------------------------------------------------------------------------------------------------------------------------------------------------------------------------------------------------------------------------------------------------------------------------------------------------------------------------------------------------------------------------------------------------------------------------------------------------------------------------------------------------------------------------------------------------------------------------------------------------------------------------------------------------------
>N.naja_T0142_T1042_T2728_T2640_T2414_T1496_T0668_T2421_PLA2
MNPAHLLILAAVCVSPLGASSNRPMPLNLYQFKNMIKCTVPSRSWWDFADYGCYCGRGGSGTPVDDLDRCCQVHDNCYDEAGKISGCWPYFKTYSYECSQGTLTCKGDNNACAASVCDCDRLAAICFAGAPYNDNNYNIDLKARCQ-----------------------------------------------------------------------------------------------------------------------------------------------------------------------------------------------------------------------------------------------------------------------------------------------------------------------------------------------------------------------------------------------------------------------------------------------------------------------------------------------------------------------------------------------------------------------------------------------------------------------------------------------------------------------------------------------------------------------------------------------------------------------------------------------------------------------------------------------------------------------------------------------------------------------------------------------------------------------------------------------------------------------------------------------------------------------------------------------------------------------------------------------------------------------------------------------------------------------------------------------------------------------------------------------------------------------------------------------------------------
>N.naja_T0547_PLA2
MNPAHLLILAAVCVSLLGASSIGPLPRNLLQFSNMIKCTIPGSIPLLDYADYGCYCGFGGSGTPVDQLDRCCQTHDNCYSQAKKHPACRPFLDSPYIKTYSYTCSGGNLICKDDNDECGAFICNCDRSAAICFAGAPYNKEYKKLDTSKHCK-----------------------------------------------------------------------------------------------------------------------------------------------------------------------------------------------------------------------------------------------------------------------------------------------------------------------------------------------------------------------------------------------------------------------------------------------------------------------------------------------------------------------------------------------------------------------------------------------------------------------------------------------------------------------------------------------------------------------------------------------------------------------------------------------------------------------------------------------------------------------------------------------------------------------------------------------------------------------------------------------------------------------------------------------------------------------------------------------------------------------------------------------------------------------------------------------------------------------------------------------------------------------------------------------------------------------------------------------------------
>N.naja_T1211_T1304_T0704_3FTX
MKTLLLTLVVVTIVCLDLGSTLKCNKLIHLAYKTCPAGKNLCYKMDMVSNKTVPVKRGCIDVCPKNSLLVKYECCNTDRCN----------------------------------------------------------------------------------------------------------------------------------------------------------------------------------------------------------------------------------------------------------------------------------------------------------------------------------------------------------------------------------------------------------------------------------------------------------------------------------------------------------------------------------------------------------------------------------------------------------------------------------------------------------------------------------------------------------------------------------------------------------------------------------------------------------------------------------------------------------------------------------------------------------------------------------------------------------------------------------------------------------------------------------------------------------------------------------------------------------------------------------------------------------------------------------------------------------------------------------------------------------------------------------------------------------------------------------------------------------------------------------------------------------------------------------
>N.naja_T0481_3FTX
MKTLLLTLLVVTIVCLDLGYTLECHNQQSSQPPTTTCCSGETNCYKKRWSDHRGYRTERGCGCPSVGNGIEINCCTTDRCNN---------------------------------------------------------------------------------------------------------------------------------------------------------------------------------------------------------------------------------------------------------------------------------------------------------------------------------------------------------------------------------------------------------------------------------------------------------------------------------------------------------------------------------------------------------------------------------------------------------------------------------------------------------------------------------------------------------------------------------------------------------------------------------------------------------------------------------------------------------------------------------------------------------------------------------------------------------------------------------------------------------------------------------------------------------------------------------------------------------------------------------------------------------------------------------------------------------------------------------------------------------------------------------------------------------------------------------------------------------------------------------------------------------------------------------
>N.naja_T0509_3FTX
MKTLLLTLVLVTIVCLDLGYTIRCFITPDITSKDCPNGHVCYTKTWCDGFCRIRGERVDLGCAATCPTVKTGVDIQCCSTDNCNPFPTRKRP-----------------------------------------------------------------------------------------------------------------------------------------------------------------------------------------------------------------------------------------------------------------------------------------------------------------------------------------------------------------------------------------------------------------------------------------------------------------------------------------------------------------------------------------------------------------------------------------------------------------------------------------------------------------------------------------------------------------------------------------------------------------------------------------------------------------------------------------------------------------------------------------------------------------------------------------------------------------------------------------------------------------------------------------------------------------------------------------------------------------------------------------------------------------------------------------------------------------------------------------------------------------------------------------------------------------------------------------------------------------------------------------------------------------------
>N.naja_T0917_3FTX
MKTLLLTLLVVTIVCLDLGYTLECHNQQSSQTPTTTDCSGGETNCYKKRWRDHRGYRSERGCGCPTVKKGIEINCCTTDRCNN--------------------------------------------------------------------------------------------------------------------------------------------------------------------------------------------------------------------------------------------------------------------------------------------------------------------------------------------------------------------------------------------------------------------------------------------------------------------------------------------------------------------------------------------------------------------------------------------------------------------------------------------------------------------------------------------------------------------------------------------------------------------------------------------------------------------------------------------------------------------------------------------------------------------------------------------------------------------------------------------------------------------------------------------------------------------------------------------------------------------------------------------------------------------------------------------------------------------------------------------------------------------------------------------------------------------------------------------------------------------------------------------------------------------------------
>N.naja_T1289_3FTX
ILLLTLVVVTIMCLDLGYTLTCVKEKSIFGVTTEDCPDGQNLCFKRWHMIVPGRYKKTRGCAATCPIAENRDVIECCSTDKCND-------------------------------------------------------------------------------------------------------------------------------------------------------------------------------------------------------------------------------------------------------------------------------------------------------------------------------------------------------------------------------------------------------------------------------------------------------------------------------------------------------------------------------------------------------------------------------------------------------------------------------------------------------------------------------------------------------------------------------------------------------------------------------------------------------------------------------------------------------------------------------------------------------------------------------------------------------------------------------------------------------------------------------------------------------------------------------------------------------------------------------------------------------------------------------------------------------------------------------------------------------------------------------------------------------------------------------------------------------------------------------------------------------------------------------
>N.naja_T1609_T0706_T2091_3FTX
MKTLLLTLVVVTIVCLDLGYTLKCHNTQLPIIYKTCPEGKNLCFKMTLKRFPLKFPVKRGCAATCPKSNALLKVVCCSTDKCN--------------------------------------------------------------------------------------------------------------------------------------------------------------------------------------------------------------------------------------------------------------------------------------------------------------------------------------------------------------------------------------------------------------------------------------------------------------------------------------------------------------------------------------------------------------------------------------------------------------------------------------------------------------------------------------------------------------------------------------------------------------------------------------------------------------------------------------------------------------------------------------------------------------------------------------------------------------------------------------------------------------------------------------------------------------------------------------------------------------------------------------------------------------------------------------------------------------------------------------------------------------------------------------------------------------------------------------------------------------------------------------------------------------------------------
>N.naja_T2381_T2098_T2382_T2412_T2627_T2517_3FTX
MKTLLLTLLVVTIVCLDLGYTLECHNQQSSQPPTTKTCSGETNCYKKWWSDHRGTIIERGCGCPKVKPGVNLNCCRTDRCNN---------------------------------------------------------------------------------------------------------------------------------------------------------------------------------------------------------------------------------------------------------------------------------------------------------------------------------------------------------------------------------------------------------------------------------------------------------------------------------------------------------------------------------------------------------------------------------------------------------------------------------------------------------------------------------------------------------------------------------------------------------------------------------------------------------------------------------------------------------------------------------------------------------------------------------------------------------------------------------------------------------------------------------------------------------------------------------------------------------------------------------------------------------------------------------------------------------------------------------------------------------------------------------------------------------------------------------------------------------------------------------------------------------------------------------
>N.naja_T2400_T1263_T0382_T2324_3FTX
MKTLLLTLVVVTIVCLDLGYTLKCNKLVPLFYKTCPAGKNLCYKMYMVATPKVPVKRGCIDVCPKSSLLVKYVCCNTDRCN----------------------------------------------------------------------------------------------------------------------------------------------------------------------------------------------------------------------------------------------------------------------------------------------------------------------------------------------------------------------------------------------------------------------------------------------------------------------------------------------------------------------------------------------------------------------------------------------------------------------------------------------------------------------------------------------------------------------------------------------------------------------------------------------------------------------------------------------------------------------------------------------------------------------------------------------------------------------------------------------------------------------------------------------------------------------------------------------------------------------------------------------------------------------------------------------------------------------------------------------------------------------------------------------------------------------------------------------------------------------------------------------------------------------------------
>N.naja_T2420_T2418_T2687_T1672_3FTX
MKTLLLTLVVVTIVCLDLGYTLQCNKLVPIASKTCPPGKNLCYKMFMVSDLTIPVKRGCIDVCPKNSLLVKYVCCNTDRCN----------------------------------------------------------------------------------------------------------------------------------------------------------------------------------------------------------------------------------------------------------------------------------------------------------------------------------------------------------------------------------------------------------------------------------------------------------------------------------------------------------------------------------------------------------------------------------------------------------------------------------------------------------------------------------------------------------------------------------------------------------------------------------------------------------------------------------------------------------------------------------------------------------------------------------------------------------------------------------------------------------------------------------------------------------------------------------------------------------------------------------------------------------------------------------------------------------------------------------------------------------------------------------------------------------------------------------------------------------------------------------------------------------------------------------
>N.naja_T2638_T2437_3FTX
TCPNVQNICYEVRWSEHWGMRIKKGCVASCPEFSSHYKSLVCCRTENCNK-----------------------------------------------------------------------------------------------------------------------------------------------------------------------------------------------------------------------------------------------------------------------------------------------------------------------------------------------------------------------------------------------------------------------------------------------------------------------------------------------------------------------------------------------------------------------------------------------------------------------------------------------------------------------------------------------------------------------------------------------------------------------------------------------------------------------------------------------------------------------------------------------------------------------------------------------------------------------------------------------------------------------------------------------------------------------------------------------------------------------------------------------------------------------------------------------------------------------------------------------------------------------------------------------------------------------------------------------------------------------------------------------------------------------------------------------------------------
>N.naja_T2679_3FTX
LTCLICPEKYCNKVHTCLNGEKICFKKYDQRKLLGKRYIRGCADTCPVRKPREIVECCSTDKCNH--------------------------------------------------------------------------------------------------------------------------------------------------------------------------------------------------------------------------------------------------------------------------------------------------------------------------------------------------------------------------------------------------------------------------------------------------------------------------------------------------------------------------------------------------------------------------------------------------------------------------------------------------------------------------------------------------------------------------------------------------------------------------------------------------------------------------------------------------------------------------------------------------------------------------------------------------------------------------------------------------------------------------------------------------------------------------------------------------------------------------------------------------------------------------------------------------------------------------------------------------------------------------------------------------------------------------------------------------------------------------------------------------------------------------------------------------
>N.naja_T2783_3FTX
KTLLLTLVVVTIVCLDLGYTTICYNHLTRTSETTEICPDSWYFCYKISL------------------------------------------------------------------------------------------------------------------------------------------------------------------------------------------------------------------------------------------------------------------------------------------------------------------------------------------------------------------------------------------------------------------------------------------------------------------------------------------------------------------------------------------------------------------------------------------------------------------------------------------------------------------------------------------------------------------------------------------------------------------------------------------------------------------------------------------------------------------------------------------------------------------------------------------------------------------------------------------------------------------------------------------------------------------------------------------------------------------------------------------------------------------------------------------------------------------------------------------------------------------------------------------------------------------------------------------------------------------------------------------------------------------------------------------------------------------
>N.naja_T0449_T2670_T1591_T1673_CRISP
GHYTQIVWYQTYRAGCAVSYCPSSEWSYFYVCQYCPSGNFEGKTATPYKLGPPCGDCPSACDNGLCTNPCTIYNKLTNCDSLVKQNSCQDDWIKSNCPASCFCRNKII-------------------------------------------------------------------------------------------------------------------------------------------------------------------------------------------------------------------------------------------------------------------------------------------------------------------------------------------------------------------------------------------------------------------------------------------------------------------------------------------------------------------------------------------------------------------------------------------------------------------------------------------------------------------------------------------------------------------------------------------------------------------------------------------------------------------------------------------------------------------------------------------------------------------------------------------------------------------------------------------------------------------------------------------------------------------------------------------------------------------------------------------------------------------------------------------------------------------------------------------------------------------------------------------------------------------------------------------------------------------------------------------------------
>N.naja_T2313_T2146_CRISP
DENKKFVYGVGANPPGSVIGHYTQIVWYNSHLLGCGAAKCSSSKYLYVCQYCPAGNIIGSIATPYKSGPPCGDCPSACVNGLCTNPCKHHNVFANCQSLAKQNACQTEWMKSKCAASCFCRTEII--------------------------------------------------------------------------------------------------------------------------------------------------------------------------------------------------------------------------------------------------------------------------------------------------------------------------------------------------------------------------------------------------------------------------------------------------------------------------------------------------------------------------------------------------------------------------------------------------------------------------------------------------------------------------------------------------------------------------------------------------------------------------------------------------------------------------------------------------------------------------------------------------------------------------------------------------------------------------------------------------------------------------------------------------------------------------------------------------------------------------------------------------------------------------------------------------------------------------------------------------------------------------------------------------------------------------------------------------------------------------------------
>N.naja_T2644_CRISP
SSNKRENQKQIVDKHNALRRSVRPTARNMLQMEWNSNAAQNAKRWADRCSFAHSPPHLRTVGKIGC-------------------------------------------------------------------------------------------------------------------------------------------------------------------------------------------------------------------------------------------------------------------------------------------------------------------------------------------------------------------------------------------------------------------------------------------------------------------------------------------------------------------------------------------------------------------------------------------------------------------------------------------------------------------------------------------------------------------------------------------------------------------------------------------------------------------------------------------------------------------------------------------------------------------------------------------------------------------------------------------------------------------------------------------------------------------------------------------------------------------------------------------------------------------------------------------------------------------------------------------------------------------------------------------------------------------------------------------------------------------------------------------------------------------------------------------------
>N.naja_T0498_Ctype_Lectin
MGHFTFTSLCLLAMFLSLSGAEGYNCPLDWLPKNGLCYKVFSTPKSWLKAEMHCRKFKPGCHLASLHSNSDAVEFSEYISDYLTGQGHVWIGLWDRTKKYIWEWPASHRCLPSSMISLDILDMWPCPPTPSQTGINKCLLPSWATLCRLQRRS----------------------------------------------------------------------------------------------------------------------------------------------------------------------------------------------------------------------------------------------------------------------------------------------------------------------------------------------------------------------------------------------------------------------------------------------------------------------------------------------------------------------------------------------------------------------------------------------------------------------------------------------------------------------------------------------------------------------------------------------------------------------------------------------------------------------------------------------------------------------------------------------------------------------------------------------------------------------------------------------------------------------------------------------------------------------------------------------------------------------------------------------------------------------------------------------------------------------------------------------------------------------------------------------------------------------------------------------------------
>N.naja_T1641_Ctype_Lectin
HLASLHSNSDAVEFSEYISDYLTGQGHVWIGLWLKAEKYIWEWTDRSKTDFLQWKKKQPDHFKNNEFCVEIVKFTGYLQWNDENCAALRPFLCQCKY------------------------------------------------------------------------------------------------------------------------------------------------------------------------------------------------------------------------------------------------------------------------------------------------------------------------------------------------------------------------------------------------------------------------------------------------------------------------------------------------------------------------------------------------------------------------------------------------------------------------------------------------------------------------------------------------------------------------------------------------------------------------------------------------------------------------------------------------------------------------------------------------------------------------------------------------------------------------------------------------------------------------------------------------------------------------------------------------------------------------------------------------------------------------------------------------------------------------------------------------------------------------------------------------------------------------------------------------------------------------------------------------------------------
>N.naja_T0225_Natiuritic_Peptide
MVGLSCLAGGGLLLVLALLPLALDGKPAPEALHKPPTGLRTSLAALRILEYLRPDSKQSWAARDRMLHPEQQVGGGGDSRPLQDETNKGKSSSCFGQRIDHIGSVSGMGCGRPVRPPPALPTAPAALRILEYLRPDSKRSRAARDRMLTPEQQV---------------------------------------------------------------------------------------------------------------------------------------------------------------------------------------------------------------------------------------------------------------------------------------------------------------------------------------------------------------------------------------------------------------------------------------------------------------------------------------------------------------------------------------------------------------------------------------------------------------------------------------------------------------------------------------------------------------------------------------------------------------------------------------------------------------------------------------------------------------------------------------------------------------------------------------------------------------------------------------------------------------------------------------------------------------------------------------------------------------------------------------------------------------------------------------------------------------------------------------------------------------------------------------------------------------------------------------------------------
>N.naja_T0642_Natiuritic_Peptide
VGLSRLAGGGLVLVLALPLLPLATMENPAPPPQPLHKPPPPVPAALRIIRDLRPNSKQSRATRDQVVHPESHA------------------------------------------------------------------------------------------------------------------------------------------------------------------------------------------------------------------------------------------------------------------------------------------------------------------------------------------------------------------------------------------------------------------------------------------------------------------------------------------------------------------------------------------------------------------------------------------------------------------------------------------------------------------------------------------------------------------------------------------------------------------------------------------------------------------------------------------------------------------------------------------------------------------------------------------------------------------------------------------------------------------------------------------------------------------------------------------------------------------------------------------------------------------------------------------------------------------------------------------------------------------------------------------------------------------------------------------------------------------------------------------------------------------------------------------
>N.naja_T0119_NGF
MSMLCYTLITAFLIGIWAAPKSEDNVPLGSPATSDLSDTSGAQTHEGLKMQLIADQQHPAPQKAEDQELRTAANIIVDPKLFQKRQFQSPRVLFSTQPPLLSRDEESVEFLDNEDSLNRNIRAKREDHPVHNLGEHSVCDSVSAWVTKTTATDIKGNTVTVMENVNLDNKVYKQYFFETKCKNPNPEPSGCRGIDSSHWNSYCTETDTFIKALTMEGNQASWRFIRIDTACVCVITKKTGN------------------------------------------------------------------------------------------------------------------------------------------------------------------------------------------------------------------------------------------------------------------------------------------------------------------------------------------------------------------------------------------------------------------------------------------------------------------------------------------------------------------------------------------------------------------------------------------------------------------------------------------------------------------------------------------------------------------------------------------------------------------------------------------------------------------------------------------------------------------------------------------------------------------------------------------------------------------------------------------------------------------------------------------------------------------------------------------------------------------------------------------------------------------------------------------------------------------------------------------------------------------
>N.naja_T0044_Serine_Protease
MALIGVLANHLILQLSYAIIPFDRIIGGFECNEHEHRSLVYLYNSAGFFCAGTLLNHEWVLTAAHCNREDIRIKLGVHNVHVHYEDEQIRVPKEKLCCLSTNNCTQLSQDIMLIRLNSSVNYSEHIAPLSLPSNAPRMDSVCRVMGWGLTTSPEVIYPKVPHCVDINILHIPVCQAAYPATPKKNVLCAGILEGEKDSCKGDSGGPLICNGQIQGIVSWGRFPCAQLLEPGVYTKVFDYTEWIEGIIAGNTNVICP---------------------------------------------------------------------------------------------------------------------------------------------------------------------------------------------------------------------------------------------------------------------------------------------------------------------------------------------------------------------------------------------------------------------------------------------------------------------------------------------------------------------------------------------------------------------------------------------------------------------------------------------------------------------------------------------------------------------------------------------------------------------------------------------------------------------------------------------------------------------------------------------------------------------------------------------------------------------------------------------------------------------------------------------------------------------------------------------------------------------------------------------------------------------------------------------------------------------------------------------------
>N.naja_T0004_SVMP
MIQALLVIICLAVFPHQGSSIILESGNVNDYEVVYPQKVPALLKGGVQNPQPETKYEDTMQYEFQVNGEPVVLHLERNKGLFSEDYTETHYAPDGREITTSPPVQDHCYYHGYIQNEADSSAVISACDGLKGHFKHQGETYFIEPLKISNSEAHAIYKDENVENEDETPEICGVTETTWESDESIEKTSQLTNTPEQDRYLQAKKYIEFYVIVDNRMYRYYNYDKPAIKIRVYEMINAVNTKFRPLKIHIALIGLEIWSNEDKFEVKPAARVTLKSFREWRQTVLLSRKRNDNAQFLTGINLNGTAVGIAYPGSLCTQRSVAVVQDYNRRISMVASTMTHELGHNLGIHHDEASCICIPGPCIMLKKRTAPAFQFSSCSIRDYQEYLLRDRPQCILNKPLSTDIVSPAICGNYFVEEGEECDCGSPADCQSACCDAATCKFKGAETECRAAKHDCDLPELCTGQSAECPTDSLQRNGHPCQNNQGYCYNGKCPTLTNQCIALLGADFTVSPKGCFDLNMRGDDGSFCRMEDGTKIPCAAKDVKCGRLYCTEKNTMSCRIPPNPDGIMAEPGTKCGDGMVCSKGQCVDVQTAY---------------------------------------------------------------------------------------------------------------------------------------------------------------------------------------------------------------------------------------------------------------------------------------------------------------------------------------------------------------------------------------------------------------------------------------------------------------------------------------------------------------------------------------------------------------------------------------------------------------------------------------------------------------------------------------------------------------------------------------------------------------------------------------------------------------------------------------------------------------------------------------------------
>N.naja_T0013_T2158_SVMP
VISACDGLKGHFKLQGEIYFIEPLKISDSEAHAIYKDENVEEEDETPKICGVTDTTWESDEPIKKTSLLTNTPEQDRYLQAEKYIEFYMVVDNIMYRHYKRNQLVIKRKVYEMINIMNMIYRRLNFHIALIGLEIWSNINEINVQSDVKATLDLFGEWREKKLLPRKRNDNAQLLTGIDFNGTPVGLAYIGSICNPKTSAAVVQDYSKSTRMVAITMAHEMGHNLGMNHDKDFCTCGFNKCVMSTRRTKPAYQFSSCSVREHQRYLLRDRPQCILKKPSRNAIVAAPICGNYFVEVGEECDCGSPADCQSACCNATTCKLQHEAQCDSEECCEKCKFKGAGAECRAAKDDCDLPELCTGQSAECPTDVFQRNGLPCQNNQGYCYNGKCPIMTNQCIALRGPGVKVSRDSCFTLNQRTRGCGLCRMEYGRKIPCAAKDVKCGRLFCKKRNSMICYCPVSPRDPSYGMVQYRQMQGDGMVCRNRQCVDVKTAY--------------------------------------------------------------------------------------------------------------------------------------------------------------------------------------------------------------------------------------------------------------------------------------------------------------------------------------------------------------------------------------------------------------------------------------------------------------------------------------------------------------------------------------------------------------------------------------------------------------------------------------------------------------------------------------------------------------------------------------------------------------------------------------------------------------------------------------------------------------------------------------------------------------------------------------------------------------------------------------------------------
>N.naja_T0071_T2772_T2089_T0899_SVMP
MIQALLVTICLAVFPYQGSSIILESGNVNDYEVVYPQKVPALLKGGVQNPQPETKYEDTMQYEFQVNGEPVVLHLERNKGLFSEDYTETHYAPDGREITTSMEVQDHCYYHGYIQNEADSSAVISACDGLKGHFKHQGETYFIEPLEISNSEAHAIYKDENVEKEDETPKICGVTQITWESDEFIEKTSQLTNTAEQDRYLQVKKYIEFYVVVDNKMYRNYNNKKRAIKRRVYKMVNYLNMKFRPLNIHIALIGLEIWSNQDQINLQPTASVTLDLFGEWRETVLLPRKRNDNAQLLTGIDLQRTYLGVAEVGSMCNPRTSVAVVQDYSKKPNLAFAAMAHEMGHNLGINHDRASCNCNAGPCIMFPKISYEPLSEFSSCSVQEHREYLLRDRPQCILNKPLSTDIVTPPVCGNYLVEVGEECDCGSPQDCQSACCNPTTCKLQHEAQCDSEECCEKCKFKKAGAECRAAKDDCDLPEFCIGQSAECPTDSFQRNGHPCQNNQGYCYNGKCPIMTNQCIALLGPSVKVSQDSCFTLNQIGQGCGFCRKENGAKIPCAAKDVKCGRLFCKRRNSMICYCPVSPRDPSYGMVEPGTKCGDGMVCSNRQCVDV---------------------------------------------------------------------------------------------------------------------------------------------------------------------------------------------------------------------------------------------------------------------------------------------------------------------------------------------------------------------------------------------------------------------------------------------------------------------------------------------------------------------------------------------------------------------------------------------------------------------------------------------------------------------------------------------------------------------------------------------------------------------------------------------------------------------------------------------------------------------------------
>N.naja_T0136_T0006_SVMP
VKKYIEFYLIVDNKMYKNHTSKQELRTRVYEMVNYLNTKYRRLNFHIALIGLEIWSNKDKVDMDPEANVTLKSFAEWREKLPPHKRNDNAQLLTGIDFNGTTVGLAFTGTLCTWGSVAVVQDYSRRTILMASTMAHELGHNMGIHHDNANCSCSHSPCIMTDKISDKPFYEFSSCSVRDHQEYLLRERPQCILNKPSRNAIVSRPVCGNNFVEVGEQCDCGSPQDCQSTCCNATTCKLQPHAQCDSEECCEKCKFKKAGAECRAAKDDCDLPELCTGQSAECPTDSLQRNGHPCQNNQGYCYNGKCPTMENKCIALLGPNYTVGSDGCFKNNQKGDDVSHCRKENGAKIPCAAKDEKCGTLYCTEIKKTGSIVTVSPHDPDGIMAEPRTKCGDGMVCSKSQCVKV----------------------------------------------------------------------------------------------------------------------------------------------------------------------------------------------------------------------------------------------------------------------------------------------------------------------------------------------------------------------------------------------------------------------------------------------------------------------------------------------------------------------------------------------------------------------------------------------------------------------------------------------------------------------------------------------------------------------------------------------------------------------------------------------------------------------------------------------------------------------------------------------------------------------------------------------------------------------------------------------------------------------------------------------------------------------------------------------
>N.naja_T0883_SVMP
MIQAFLITICLAIFPYQGSSIILESGNVNDYEVVYPQKVPALLKGGVQNPQPETKYEDTMQYEFQVNGEPVVLHLERNKGLFSEDYTETHYSPDGREITTSPPVQDHCYYHGYIQNETDSSAVISACDGLKGHFKHQGETYFIEPLEISNSEAH---------------------------------------------------------------------------------------------------------------------------------------------------------------------------------------------------------------------------------------------------------------------------------------------------------------------------------------------------------------------------------------------------------------------------------------------------------------------------------------------------------------------------------------------------------------------------------------------------------------------------------------------------------------------------------------------------------------------------------------------------------------------------------------------------------------------------------------------------------------------------------------------------------------------------------------------------------------------------------------------------------------------------------------------------------------------------------------------------------------------------------------------------------------------------------------------------------------------------------------------------------------------------------------------------------------------------------------------------------
>N.naja_T2665_T2096_T0099_T0886_SVMP
AHAIYKDENVEEEEEIPKICGVTQTTWESDEPIEKSSQLTNTPEQDRYLEAKKYIEFYMVVDNVMYRKYTSKLHVITRRVYEMVNALNTMYRHLNFHIALIGLEIWSNGNEIKVQSDVRVTLDLFGEWREKKLLPRKRNDNAQLLTGTDFNGTTTGFGYIGSLCSLKKSVAVVQDHSKSTRMVAITMAHQMGHNLGMNHDGASCTCGSNRCIMSTRRDEPLSDFSSCSVREHRAYLLRDRPQCILNKPLSTDIVTPPVCGNYFVEMGEECDCGSFEDCQNTCCDAATCKLKREAQCDSGECCEKCKFKKAGAECRAAKDDCEKECICTGRSAKCPTDSEESFSPCQNNQGYCYNGTCPTLTNQCTALWGPGTKMSPGLCFMLNWNGRSCGLCRKENGKKILCAAKDVRCGRLFCKKKNSMICSCPVPSNDPNYGMVEPGTKCGIRKVCRNRQCVKVHTAY---------------------------------------------------------------------------------------------------------------------------------------------------------------------------------------------------------------------------------------------------------------------------------------------------------------------------------------------------------------------------------------------------------------------------------------------------------------------------------------------------------------------------------------------------------------------------------------------------------------------------------------------------------------------------------------------------------------------------------------------------------------------------------------------------------------------------------------------------------------------------------------------------------------------------------------------------------------------------------------------------------------------------------------
>N.naja_T2672_SVMP
PETKYEDTMQYEFQVNGEPVVLHLERNKGLFSEDYTETHYAPDGREITTSPPVQDHCYYHGYFQNE-------------------------------------------------------------------------------------------------------------------------------------------------------------------------------------------------------------------------------------------------------------------------------------------------------------------------------------------------------------------------------------------------------------------------------------------------------------------------------------------------------------------------------------------------------------------------------------------------------------------------------------------------------------------------------------------------------------------------------------------------------------------------------------------------------------------------------------------------------------------------------------------------------------------------------------------------------------------------------------------------------------------------------------------------------------------------------------------------------------------------------------------------------------------------------------------------------------------------------------------------------------------------------------------------------------------------------------------------------------------------------------------------------------------------------------------------
>N.naja_T2688_SVMP
AHAIYKDENVEKEDETPKICAVTQTTWESDESIEKTSQLTNTPEQERYLQVKKYIEFYLIVDNKMY-------------------------------------------------------------------------------------------------------------------------------------------------------------------------------------------------------------------------------------------------------------------------------------------------------------------------------------------------------------------------------------------------------------------------------------------------------------------------------------------------------------------------------------------------------------------------------------------------------------------------------------------------------------------------------------------------------------------------------------------------------------------------------------------------------------------------------------------------------------------------------------------------------------------------------------------------------------------------------------------------------------------------------------------------------------------------------------------------------------------------------------------------------------------------------------------------------------------------------------------------------------------------------------------------------------------------------------------------------------------------------------------------------------------------------------------------
>N.naja_T2780_SVMP
MIQALLVTICLAVFPYQGSSIILESGNVNDYEVVYP-------------------------------------------------------------------------------------------------------------------------------------------------------------------------------------------------------------------------------------------------------------------------------------------------------------------------------------------------------------------------------------------------------------------------------------------------------------------------------------------------------------------------------------------------------------------------------------------------------------------------------------------------------------------------------------------------------------------------------------------------------------------------------------------------------------------------------------------------------------------------------------------------------------------------------------------------------------------------------------------------------------------------------------------------------------------------------------------------------------------------------------------------------------------------------------------------------------------------------------------------------------------------------------------------------------------------------------------------------------------------------------------------------------------------------------------------------------------------------
>N.haje_T3907_SVMP
GNVNDYEVVYPQKVPALPKGVVQNRQPETKYEDTMQYEFQVNGKPVVLHLERIKDFFSEDYTETHYSSDDTEITTSPPVQDH---------------------------------------------------------------------------------------------------------------------------------------------------------------------------------------------------------------------------------------------------------------------------------------------------------------------------------------------------------------------------------------------------------------------------------------------------------------------------------------------------------------------------------------------------------------------------------------------------------------------------------------------------------------------------------------------------------------------------------------------------------------------------------------------------------------------------------------------------------------------------------------------------------------------------------------------------------------------------------------------------------------------------------------------------------------------------------------------------------------------------------------------------------------------------------------------------------------------------------------------------------------------------------------------------------------------------------------------------------------------------------------------------------------------------------
>N.kaouthia_T0044_R_0.0631_L_2298_SVMP
MIQALLVIICLAVFPHQGSSIILESGNVNDYEVVYPQKVPGLPKGRVQNPQPETKYEDTMQYEFQVNGEPVVLHLERNKGLFSEDYTETHYAPDGREITTSPPVQDHCYYHGYIQNEADSSAVISACDGLKGHFKHQGETYFIEPLETSNSEAHAIYKDENVEKEDETPKICGVTQITWESDEFIEKTSQLTNTAEQDRYLQVKKYIEFYVVVDNKMYRNYNNKKRAIKRRVYKMVNHLNMKFRPLNIHIALIGLEIWSKQDQINLQPTASVTLDLFGEWRETVLLPHKRNDNAQLLTGIDFKGLTIGVAEVGSICNPRTSVAVVQDYSKKPNLVASAMAHEMGHNLGINHDRASCNCNAGPCIMFPKISYEPLSEFSSCSVQEHREYLLRDRPQCILNKPLSTDIVTPPVCGNYLVEVGEECDCGSPQDCQSACCNPTTCKLQHEAQCDSEECCEKCKFKKAGAECRAAKDDCDLPEFCIGQSAECPTDSFQRNGHPCQNNQGYCYNGKCPIMTNQCIALLGPSVKVSQDSCFTLNQIGQGCGFCRKENGAKIPCAAKDVKCGRLFCKRRNSMICNCPVSPRDPSYGMVEPGTKCGDGMVCSNRQCVDVKTAY-----------------------------------------------------------------------------------------------------------------------------------------------------------------------------------------------------------------------------------------------------------------------------------------------------------------------------------------------------------------------------------------------------------------------------------------------------------------------------------------------------------------------------------------------------------------------------------------------------------------------------------------------------------------------------------------------------------------------------------------------------------------------------------------------------------------------------------------------------------------------------
>N.kaouthia_T0087_R_0.0264_L_1865_Kunitz
?LAATLAAAESPPDRCHSPKTVGPCRASFHRWWYNATSQLCQKFIFGGCKSNANNFISEQDCFQTCIRGGAAEATVVPSGPATEVITPRAGHPPEAYENRPGFREFCAAPRVVGPCRASFLRWYFDLESRMCKTFIYGGCHGNKNNYLFEEHCWSQCTGDGEITEEPGDTGAHSRPASEPFSFSTRAMVLAVLLAILVTILLGSMGVFFVKICRKNPELSVGTVWSTLDDKEYLMSNAYTL*-----------------------------------------------------------------------------------------------------------------------------------------------------------------------------------------------------------------------------------------------------------------------------------------------------------------------------------------------------------------------------------------------------------------------------------------------------------------------------------------------------------------------------------------------------------------------------------------------------------------------------------------------------------------------------------------------------------------------------------------------------------------------------------------------------------------------------------------------------------------------------------------------------------------------------------------------------------------------------------------------------------------------------------------------------------------------------------------------------------------------------------------------------------------------------------------------------------------------------------------------------------------
>N.kaouthia_T0093_R_0.0292_L_1850_SVMP
KGHFKHQGETYFIEPLKLSESEAHAIYKDENVEKEDETPKICAVTQTTWESDESIEKTSQLTNTPEQDRYLQVKKYIEFYLIVDNKMYKNHTSKQELRTRVYEMVNYLNTKYRRLNFHIALIGLEIWSNKDKFDMDPEANVTLKSFAEWREKLPPHKRNDNAQLLTGIDFNGTTVGLAYTGTLCTRGSVAVVQDYSRRTILMASTMAHELGHNMGIHHDKANCRCSHSPCIMSDTISDKPFYEFSSCSVREHQEYLLRERPQCILNKPSRNAIVSRPVCGNNFVEVGEQCDCGSPQDCQSTCCNATTCKLQPHAQCDSEECCEKCKFKGAETECRAAKHDCDLPELCTGQSAECPTDSLQRNGHPCQNNQGYCYNGTCPTLTKQCIALLGPNFTVSPKGCFDLNMRGDDGSFCRMEDGTKIPCAAKDVKCGRLYCTEKNTMSCLIPPNPDGIMAEPGTKCGDGMVCSKGQCVDLQTAY?????----------------------------------------------------------------------------------------------------------------------------------------------------------------------------------------------------------------------------------------------------------------------------------------------------------------------------------------------------------------------------------------------------------------------------------------------------------------------------------------------------------------------------------------------------------------------------------------------------------------------------------------------------------------------------------------------------------------------------------------------------------------------------------------------------------------------------------------------------------------------------------------------------------------------------------------------------------------------------------------------------------------
>N.kaouthia_T0095_R_0.0764_L_1848_SVMP
MIQALLVTICLAVFPYQGSSIILESGNVNDYEVVYPQKVPALLKGGVQNPQPETKYEDTMQYEFQVNGEPVVLHLERNKGLFSEDYTETHYAPDGREITTSPPVQDHCYYHGYFQNEADSSAVISACDGLKGHFKLQGETYFIEPLKISDSEAHAIYKDENVEEEDETPKICGVTDTTWESDEPIKKTSLLTNTPEQDRYLQAEKYIEFYMVVDNIMYRHYKRNQPVIKRKVYEMINTMNMIYRRLNFHIALIGLEIWSNINEIKVQSDVRVTLDLFGEWREKKLLPRKRNDNAQLLTVIDFNGTPVGLAYIGSICNPKTSVAVVQDYSKSTRMVAITMAHEMGHNLGMNHDRGFCTCGFNKCVMSTRRTKPAYQFSSCSVREHQRYLLRDRPQCILNKPLSTDIVSPPICGNYFVEVGEECDCGSPADCQSACCNATTCKLQHEAQCDSEECCEKCKFKGAGAECRAAKDDCDLPELCTGQSAECPTDVFQRNGLPCQNKQGYCYNGKCPIMTNQCIALRGPGVKVSRDSCFTLNQRTRGCGLCRMEYGRKIPCAAKDVKCGRLFCKRRNSMICNCSISPRDPNYGMVEPGTKCGDGMVCSNR---------------------------------------------------------------------------------------------------------------------------------------------------------------------------------------------------------------------------------------------------------------------------------------------------------------------------------------------------------------------------------------------------------------------------------------------------------------------------------------------------------------------------------------------------------------------------------------------------------------------------------------------------------------------------------------------------------------------------------------------------------------------------------------------------------------------------------------------------------------------------------------
>N.kaouthia_T0154_R_0.1275_L_1520_Natiuritic_Peptide
MVGLSRLAGGGLLLVLALLPLALDGKPAPEALHKPPPALPTAPAALRILEYLRPDSKRSRAARDRMLHPEQQVGGGGDSRPLQDETNKGKGSSCFGQKIDRIGSMSGMGCRTQGKPPPALPTAPAALRILEYLRPDSKRSRAARDRMLHPEQQ????????????----------------------------------------------------------------------------------------------------------------------------------------------------------------------------------------------------------------------------------------------------------------------------------------------------------------------------------------------------------------------------------------------------------------------------------------------------------------------------------------------------------------------------------------------------------------------------------------------------------------------------------------------------------------------------------------------------------------------------------------------------------------------------------------------------------------------------------------------------------------------------------------------------------------------------------------------------------------------------------------------------------------------------------------------------------------------------------------------------------------------------------------------------------------------------------------------------------------------------------------------------------------------------------------------------------------------------------------------
>N.kaouthia_T0184_R_0.0634_L_1398_3FTX
MKTLLLTLVVVTIVCLDLGYTLICVKEKFLFSETTETCPDGQNVCFNQAHLIYPGKYKRTRGCAATCPKLQNRDVIFCCSTDKCNL-----------------------------------------------------------------------------------------------------------------------------------------------------------------------------------------------------------------------------------------------------------------------------------------------------------------------------------------------------------------------------------------------------------------------------------------------------------------------------------------------------------------------------------------------------------------------------------------------------------------------------------------------------------------------------------------------------------------------------------------------------------------------------------------------------------------------------------------------------------------------------------------------------------------------------------------------------------------------------------------------------------------------------------------------------------------------------------------------------------------------------------------------------------------------------------------------------------------------------------------------------------------------------------------------------------------------------------------------------------------------------------------------------------------------------
>N.kaouthia_T0289_R_0.0354_L_1150_SVMP
SPPVQDHCYYHGYIQNEADSSAVISACDGLKGHFEHQGETYFIEPLKISNSEAHAIYKDENVENEDETPEICGVTETTWESDESIEKTSQLTNTPEQDRYLQAEKYIEFYVIVDNRMYRYYNNDKPAIKIRVYEMINAVNTKFRPLKIHIALIGLEIWSNEDKFEVKPAARVTLKSFREWRQTVLLPRKGNDNAQLLTGIDLNGTAVGIAYTGTLCTQRSVAVVQDYNRRISMVASTMTHELGHNLGIHHDEASCICISGPCIMSKGRTAPAFQFSSCSIRDYQEYLLRDRPQCILNKPLSTDIVSPAICGNYFVEEGEECDCGSPAACQSACCDAATCKFNGAGAECRAAKHDCDLPELCTGQSAECPTDSLQRNGHPCQNN--------------------------------------------------------------------------------------------------------------------------------------------------------------------------------------------------------------------------------------------------------------------------------------------------------------------------------------------------------------------------------------------------------------------------------------------------------------------------------------------------------------------------------------------------------------------------------------------------------------------------------------------------------------------------------------------------------------------------------------------------------------------------------------------------------------------------------------------------------------------------------------------------------------------------------------------------------------------------------------------------------------------------------------------------------------------------------------------------------------------
>N.kaouthia_T0318_R_0.0728_L_1108_CRISP
MIAFIVLLSLAAVLQQSSGTVDFASESSNKRENQKQIVDKHNALRRSVRPTARNMLQMEWNSNAAQNAKRWADRCSFAHSPPHLRTVGKIGCGENLFMSSQPYAWSRVIQSWYDENKKFVYGVGANPPGSVIGHYTQIVWYNSHLLGCGAAKCSSSKYLYVCQYCPAGNIIGSIATPYKSGPPCGDCPSACVNGLCTNPCKHHNVFSNCQSLAKQNACQTEWMKSKCAASCFCRTEII---------------------------------------------------------------------------------------------------------------------------------------------------------------------------------------------------------------------------------------------------------------------------------------------------------------------------------------------------------------------------------------------------------------------------------------------------------------------------------------------------------------------------------------------------------------------------------------------------------------------------------------------------------------------------------------------------------------------------------------------------------------------------------------------------------------------------------------------------------------------------------------------------------------------------------------------------------------------------------------------------------------------------------------------------------------------------------------------------------------------------------------------------------------------------------------------------------------------------------------------------------------------
>N.kaouthia_T0330_R_0.0669_L_1088_NGF
MSMLCYTLIIAFLIGIWAAPKSEDNVPLGSPATSDLSDTSCAQTHEGLKTSRNTDQHHPAPQKAEDQELRTAANIIVDPKLFQKRQFQSPRVLFSTQPPLLSRDEESVEFLDNEDSLNRNIRAKREDHPVHNLGEHSVCDSVSAWVTKTTATDIKGNTVTVMENVNLDNKVYKQYFFETKCKNPNPEPSGCRGIDSSHWNSYCTETDTFIKALTMEGNQASWRFIRI--------------------------------------------------------------------------------------------------------------------------------------------------------------------------------------------------------------------------------------------------------------------------------------------------------------------------------------------------------------------------------------------------------------------------------------------------------------------------------------------------------------------------------------------------------------------------------------------------------------------------------------------------------------------------------------------------------------------------------------------------------------------------------------------------------------------------------------------------------------------------------------------------------------------------------------------------------------------------------------------------------------------------------------------------------------------------------------------------------------------------------------------------------------------------------------------------------------------------------------------------------------------------------
>N.kaouthia_T0479_T5491_R_0.293_L_914_CRISP
EWYPEAASNAERWANTCSLNHSPDTWRVLEGIQCGESIYMSSNARTWTEIIHLWHDEYKNFVYGVGANPPGSVTGHYTQIVWYQTYRAGCAVSYCPSSAWSYFYVCQYCPSGNFQGKTATPYKLGPPC-----------------------------------------------------------------------------------------------------------------------------------------------------------------------------------------------------------------------------------------------------------------------------------------------------------------------------------------------------------------------------------------------------------------------------------------------------------------------------------------------------------------------------------------------------------------------------------------------------------------------------------------------------------------------------------------------------------------------------------------------------------------------------------------------------------------------------------------------------------------------------------------------------------------------------------------------------------------------------------------------------------------------------------------------------------------------------------------------------------------------------------------------------------------------------------------------------------------------------------------------------------------------------------------------------------------------------------------------------------------------------------
>N.kaouthia_T0551_R_0.0427_L_847_3FTX
MKTLLLTLVVVTMVCMDLGYTTICYNHLTRTSETTEICPDSWYFCYKISLADGNDVRIKRGCTFTCPELRPTGIYVYCCRRDKCNQ-----------------------------------------------------------------------------------------------------------------------------------------------------------------------------------------------------------------------------------------------------------------------------------------------------------------------------------------------------------------------------------------------------------------------------------------------------------------------------------------------------------------------------------------------------------------------------------------------------------------------------------------------------------------------------------------------------------------------------------------------------------------------------------------------------------------------------------------------------------------------------------------------------------------------------------------------------------------------------------------------------------------------------------------------------------------------------------------------------------------------------------------------------------------------------------------------------------------------------------------------------------------------------------------------------------------------------------------------------------------------------------------------------------------------------
>N.kaouthia_T0897_R_0.265_L_682_C_type_Lectin
MGHFTFTSLCLLAVFLSLSGAEGYNCPLDWLPKNGLCYKVFSTPKSWLKAEMHCRKFKPGCHLASLHSNSDAVEFSEYISDYLTGQGHVWIGLRDRTKKYIWEWTDRSKTDFLQWKKKQPDHFKNNEFCVEIVKFTGYLQWNDENCAALRPFLCQCKY-----------------------------------------------------------------------------------------------------------------------------------------------------------------------------------------------------------------------------------------------------------------------------------------------------------------------------------------------------------------------------------------------------------------------------------------------------------------------------------------------------------------------------------------------------------------------------------------------------------------------------------------------------------------------------------------------------------------------------------------------------------------------------------------------------------------------------------------------------------------------------------------------------------------------------------------------------------------------------------------------------------------------------------------------------------------------------------------------------------------------------------------------------------------------------------------------------------------------------------------------------------------------------------------------------------------------------------------------------
>N.kaouthia_T1080_R_2.7662_L_628_PLA2
MNPAHLLILAAVCVSSLGASSNRPMPLNLYQFKNMIQCTVPSRSWWDFADYGCYCGRGGSGTPVDDLDRCCQVHDNCYNEAEKISGCWPYFKTYSYECSQGTLTCKGDNDACAAAVCDCDRLAAICFAGAPYNNNNYNIDLKARCQ-----------------------------------------------------------------------------------------------------------------------------------------------------------------------------------------------------------------------------------------------------------------------------------------------------------------------------------------------------------------------------------------------------------------------------------------------------------------------------------------------------------------------------------------------------------------------------------------------------------------------------------------------------------------------------------------------------------------------------------------------------------------------------------------------------------------------------------------------------------------------------------------------------------------------------------------------------------------------------------------------------------------------------------------------------------------------------------------------------------------------------------------------------------------------------------------------------------------------------------------------------------------------------------------------------------------------------------------------------------------
>N.kaouthia_T1411_R_2.2335_L_551_3FTX
MKTLLLTLVVVTIVCLDLGYTIRCFITPDITSKDCPNGHVCYTKTWCDAFCSIRGKRVDLGCAATCPTVKTGVDIQCCSTDNCNPFPTRKRP-----------------------------------------------------------------------------------------------------------------------------------------------------------------------------------------------------------------------------------------------------------------------------------------------------------------------------------------------------------------------------------------------------------------------------------------------------------------------------------------------------------------------------------------------------------------------------------------------------------------------------------------------------------------------------------------------------------------------------------------------------------------------------------------------------------------------------------------------------------------------------------------------------------------------------------------------------------------------------------------------------------------------------------------------------------------------------------------------------------------------------------------------------------------------------------------------------------------------------------------------------------------------------------------------------------------------------------------------------------------------------------------------------------------------
>N.kaouthia_T1732_R_0.3125_L_500_3FTX
MKTLLLTLVVVTIVCLDLGYTLKCHNTQLPFIYKTCPEGKNLCFKATLKKFPLKIPIKRGCADNCPKNSALLKYVCCSTDKCN--------------------------------------------------------------------------------------------------------------------------------------------------------------------------------------------------------------------------------------------------------------------------------------------------------------------------------------------------------------------------------------------------------------------------------------------------------------------------------------------------------------------------------------------------------------------------------------------------------------------------------------------------------------------------------------------------------------------------------------------------------------------------------------------------------------------------------------------------------------------------------------------------------------------------------------------------------------------------------------------------------------------------------------------------------------------------------------------------------------------------------------------------------------------------------------------------------------------------------------------------------------------------------------------------------------------------------------------------------------------------------------------------------------------------------
>N.kaouthia_T2210_R_0.0286_L_446_3FTX
LVVVKIVCLDLGYTRLCLSDYSIFSETIEICPDGHNFCFKKFPKGITRLPWVIRGCAATCPKAEARVYVDCCARDKCNR------------------------------------------------------------------------------------------------------------------------------------------------------------------------------------------------------------------------------------------------------------------------------------------------------------------------------------------------------------------------------------------------------------------------------------------------------------------------------------------------------------------------------------------------------------------------------------------------------------------------------------------------------------------------------------------------------------------------------------------------------------------------------------------------------------------------------------------------------------------------------------------------------------------------------------------------------------------------------------------------------------------------------------------------------------------------------------------------------------------------------------------------------------------------------------------------------------------------------------------------------------------------------------------------------------------------------------------------------------------------------------------------------------------------------------
>N.kaouthia_T2473_R_2.1679_L_421_3FTX
MKTLLLTLVVVTIVCLDLGYTLTCLNCPEMFCGKFQICRNGEKICFKKLHQRRPLSWRFIRGCADTCPVGKPYEMIECCSTDKCNR-----------------------------------------------------------------------------------------------------------------------------------------------------------------------------------------------------------------------------------------------------------------------------------------------------------------------------------------------------------------------------------------------------------------------------------------------------------------------------------------------------------------------------------------------------------------------------------------------------------------------------------------------------------------------------------------------------------------------------------------------------------------------------------------------------------------------------------------------------------------------------------------------------------------------------------------------------------------------------------------------------------------------------------------------------------------------------------------------------------------------------------------------------------------------------------------------------------------------------------------------------------------------------------------------------------------------------------------------------------------------------------------------------------------------------
>N.kaouthia_T2565_R_0.5588_L_413_3FTX
MKTLLLTLVVVTIVCLDLGYTLTCLICPEKYCNKVHTCLNGEKICFKKYDQRKLLGKRYIRGCADTCPVRKPREIVECCSTDKCNH-----------------------------------------------------------------------------------------------------------------------------------------------------------------------------------------------------------------------------------------------------------------------------------------------------------------------------------------------------------------------------------------------------------------------------------------------------------------------------------------------------------------------------------------------------------------------------------------------------------------------------------------------------------------------------------------------------------------------------------------------------------------------------------------------------------------------------------------------------------------------------------------------------------------------------------------------------------------------------------------------------------------------------------------------------------------------------------------------------------------------------------------------------------------------------------------------------------------------------------------------------------------------------------------------------------------------------------------------------------------------------------------------------------------------------
>N.kaouthia_T3566_T0066_R_0.1009_L_345_SVMP
ALLVIICLAVFPHQGSSIILESGNVNDYEVVFPQKVPALLKGGVQNPQPETKYEDTMQYEFQVNGEPVVLHLERNKGLFSEDYSETHYAPDGREITTSPPVQDHCYYHGYIQNEADSSAVISACDGLKGHFKHQGETYFIEPLKLSDSEAHAIYKDENVEEEEEIPKICGVTQTTWESDEPIEKSSQLTNTPEQDRYLEAKKYIEFYMIVDNVMYRKYTGKLHVITRRVYEMVNALNTMYRHLNFHIALIGLEIWSNGNEIKVQSDVRVTLDLFGEWREKKLLPRKRNDNAQLLTGTDFNGTTTGLGYIGSLCSLKKSVAVVQDHSKSTRMVAITMAHQMGHNLGMNHDGASCTCGSNRCIMSTRHDEPLSEFSSCSVQQHREYLLRDRPQCILNKPLSTDIVTPPVCGNYFVEMGEECDCGSFEDCQNTCCDAATCKLKREAQCDSGECCEKCKFKDAGAECRAAKDDCDFPELCTGRSAKCPTDSFQRNGHPCQNNQGYCYNGTCPTLTNQCTALWGPGTKMSPGLCFMLNWNGRSCGLCRKENGKKILCAAKDVRCGRLFCKKKNSMICSCPVPSNDPNYGMVEPGTKCGIKKVCRNRQCVKVHTAY---------------------------------------------------------------------------------------------------------------------------------------------------------------------------------------------------------------------------------------------------------------------------------------------------------------------------------------------------------------------------------------------------------------------------------------------------------------------------------------------------------------------------------------------------------------------------------------------------------------------------------------------------------------------------------------------------------------------------------------------------------------------------------------------------------------------------------------------------------------------------------
>N.kaouthia_T3887_R_0.0037_L_325_C_type_Lectin
MGHFTFTSLCLLAVFLSLSGAECYNCPIDWLSRNGLCYKLFNTPKSWLDAEMFCRKFKPGCHLVSIHSVAESADLAEYVSDYLQGD-----------------------------------------------------------------------------------------------------------------------------------------------------------------------------------------------------------------------------------------------------------------------------------------------------------------------------------------------------------------------------------------------------------------------------------------------------------------------------------------------------------------------------------------------------------------------------------------------------------------------------------------------------------------------------------------------------------------------------------------------------------------------------------------------------------------------------------------------------------------------------------------------------------------------------------------------------------------------------------------------------------------------------------------------------------------------------------------------------------------------------------------------------------------------------------------------------------------------------------------------------------------------------------------------------------------------------------------------------------------------------------------------------------------------------
>N.kaouthia_T4008_R_0.0063_L_318_CRISP
YLQIASYKSYRVGCAANYCPSSEYNYFYVCQYCPLGNFEGLTATPYELRPPCGDCPSACDNGVC---------------------------------------------------------------------------------------------------------------------------------------------------------------------------------------------------------------------------------------------------------------------------------------------------------------------------------------------------------------------------------------------------------------------------------------------------------------------------------------------------------------------------------------------------------------------------------------------------------------------------------------------------------------------------------------------------------------------------------------------------------------------------------------------------------------------------------------------------------------------------------------------------------------------------------------------------------------------------------------------------------------------------------------------------------------------------------------------------------------------------------------------------------------------------------------------------------------------------------------------------------------------------------------------------------------------------------------------------------------------------------------------------------------------------------------------------
>N.kaouthia_T4307_T5396_R_0.0071_L_299_PLA2
RNLLQFSNMIKCTIPGSRPLLDYADYGCYCGFGGSGTPVDQLDRCCQTHDNCYSQAKKHPACRPFLDSPYIKTYSYTCSGGNLICKDHNDECGAFICNCDRSAAICFAGAPYNKEYKKLDT------------------------------------------------------------------------------------------------------------------------------------------------------------------------------------------------------------------------------------------------------------------------------------------------------------------------------------------------------------------------------------------------------------------------------------------------------------------------------------------------------------------------------------------------------------------------------------------------------------------------------------------------------------------------------------------------------------------------------------------------------------------------------------------------------------------------------------------------------------------------------------------------------------------------------------------------------------------------------------------------------------------------------------------------------------------------------------------------------------------------------------------------------------------------------------------------------------------------------------------------------------------------------------------------------------------------------------------------------------------------------------------
>N.kaouthia_T4638_R_1.1816_L_280_3FTX
LLVVTIVCLDLGYTLECHNQQSSQTPTTTGCSGGETNCYKKRWRDHRGYRTERGCGCPSVRNGIEINCCTTDRCNN---------------------------------------------------------------------------------------------------------------------------------------------------------------------------------------------------------------------------------------------------------------------------------------------------------------------------------------------------------------------------------------------------------------------------------------------------------------------------------------------------------------------------------------------------------------------------------------------------------------------------------------------------------------------------------------------------------------------------------------------------------------------------------------------------------------------------------------------------------------------------------------------------------------------------------------------------------------------------------------------------------------------------------------------------------------------------------------------------------------------------------------------------------------------------------------------------------------------------------------------------------------------------------------------------------------------------------------------------------------------------------------------------------------------------------------
>N.kaouthia_T5021_T3438_R_2.961_L_250_3FTX
MKTLLLTLVVVTIVCLDLGYTLKCNKLVPLFYKTCPAGKNLCYKMFMVATPKVPVKRGCIDVCPKSSLLVKYVCCNTDRCN----------------------------------------------------------------------------------------------------------------------------------------------------------------------------------------------------------------------------------------------------------------------------------------------------------------------------------------------------------------------------------------------------------------------------------------------------------------------------------------------------------------------------------------------------------------------------------------------------------------------------------------------------------------------------------------------------------------------------------------------------------------------------------------------------------------------------------------------------------------------------------------------------------------------------------------------------------------------------------------------------------------------------------------------------------------------------------------------------------------------------------------------------------------------------------------------------------------------------------------------------------------------------------------------------------------------------------------------------------------------------------------------------------------------------------
>N.kaouthia_T5031_R_0.1196_L_250_Natiuritic_Peptide
?????????????????????????????????????????????????????????????????????????????????????????????????????????????????????????LHKPPTGLRTSLAALRILGYLRPDSKQSRAARDRMLHPEQQVGGGGDSRPLQDETNKGKGSSCFGQKIDRIGSMSGMGCGTQ????????????????????????????????????????????????????----------------------------------------------------------------------------------------------------------------------------------------------------------------------------------------------------------------------------------------------------------------------------------------------------------------------------------------------------------------------------------------------------------------------------------------------------------------------------------------------------------------------------------------------------------------------------------------------------------------------------------------------------------------------------------------------------------------------------------------------------------------------------------------------------------------------------------------------------------------------------------------------------------------------------------------------------------------------------------------------------------------------------------------------------------------------------------------------------------------------------------------------------------------------------------------------------------------------------------------------------
>N.kaouthia_T5501_R_1.2105_L_200_3FTX
CYKMFMVSNKTVPVKRGCIDACPKNSLLVKYVCCNTDRCN---------------------------------------------------------------------------------------------------------------------------------------------------------------------------------------------------------------------------------------------------------------------------------------------------------------------------------------------------------------------------------------------------------------------------------------------------------------------------------------------------------------------------------------------------------------------------------------------------------------------------------------------------------------------------------------------------------------------------------------------------------------------------------------------------------------------------------------------------------------------------------------------------------------------------------------------------------------------------------------------------------------------------------------------------------------------------------------------------------------------------------------------------------------------------------------------------------------------------------------------------------------------------------------------------------------------------------------------------------------------------------------------------------------------------------------------------------------------------
>N.kaouthia_T5505_T3463_R_3.5052_L_200_3FTX
LLTLVVVTIVCLDLGYTLKCNKLIPIASKTCPAGKNLCYKMFMMSDLTIPVKRGCIDVCPKNSLLVKYVCCNTDRCN--------------------------------------------------------------------------------------------------------------------------------------------------------------------------------------------------------------------------------------------------------------------------------------------------------------------------------------------------------------------------------------------------------------------------------------------------------------------------------------------------------------------------------------------------------------------------------------------------------------------------------------------------------------------------------------------------------------------------------------------------------------------------------------------------------------------------------------------------------------------------------------------------------------------------------------------------------------------------------------------------------------------------------------------------------------------------------------------------------------------------------------------------------------------------------------------------------------------------------------------------------------------------------------------------------------------------------------------------------------------------------------------------------------------------------------
>D.viridis_T0082_SVMP
YKDENVEKEDETPKICGVTQTTWESDESIEKTSQLTSTAGQDRYLQVRKYIEFYVVVDNKMYRNYNRKILAIKRRVYKMVNHLNMMFRRLNFHIALIGLEIWSNQDLITVQPEVDVTLDLFAEWRETDLLPRKRNDNAQLLTGIDFNGTTIGLAYVGTICDPKQSVAVIQDHSNRTIRVASTMAHELGHNLGMEHDSANCTCGSNICIMNATLIIGALLLFFLCSVQKLREHLLRNRPQCILNKPLRTDIDAPPVCGNYFVERGEECDCGSPQDCQSACCNATTCKLQPEAQCDSEECCETCKFKKAGTECQEAKDLCDLPELCTGRSAECPTDSFQRNGHPCQNNQGYCYNGTCPTMTNQCIALLGPNYAVAQDGCFNHNLGGNVISHCRMENGTKIPCAAKDVKCGTLYCIERNQTICTYVLSSNSNSIMVEPGTKCGDGMVCSKSQCVDV*TAY*-----------------------------------------------------------------------------------------------------------------------------------------------------------------------------------------------------------------------------------------------------------------------------------------------------------------------------------------------------------------------------------------------------------------------------------------------------------------------------------------------------------------------------------------------------------------------------------------------------------------------------------------------------------------------------------------------------------------------------------------------------------------------------------------------------------------------------------------------------------------------------------------------------------------------------------------------------------------------------------------------------------------------------------------
>D.viridis_T3089_SVMP
MIQALLVTICLAVFPYQGSSIILESGNINDYEVVYPQKVPGLHKGGVQNPQPETKYEDTMQYEFQVNG-----------------------------------------------------------------------------------------------------------------------------------------------------------------------------------------------------------------------------------------------------------------------------------------------------------------------------------------------------------------------------------------------------------------------------------------------------------------------------------------------------------------------------------------------------------------------------------------------------------------------------------------------------------------------------------------------------------------------------------------------------------------------------------------------------------------------------------------------------------------------------------------------------------------------------------------------------------------------------------------------------------------------------------------------------------------------------------------------------------------------------------------------------------------------------------------------------------------------------------------------------------------------------------------------------------------------------------------------------------------------------------------------------------------------------------------------
>D.viridis_T0117_SVMP
MIQALLVTICLAVFPYQGSSIILESGNVIDYEVVYPQKVPGLPKGGVQNPQPETKYEDTMQYEFQVNGEPVVLHLERNKGLFSEDYTETHYAPDGREITTSPLVQDHCYYHGYIQNEADSSAVISACDGLKGHFKHQGETYFIEHLKLSDSEAHAIYKDENVEKEDETPKICGVTQTTWESDEPIEKSSQLTNTPEQDSYLQVKKYIEFFVVVDNVMYRKYTGNLRAITRRVYEMVNTLNTMFRRLNFHIALIGLEIWSKEDEINVQSDVWVTLDLFGEWREKKLLPRKRNDNAQLLTGIDFNGDNVGLGYIGSLCSLKKSVAVIQDHSKRTSMVESTMAHEMGHNLGMNHDSASCTCGSNKCIMSTRHTEPAYQFSSCSVQEHQRYLLKYRPQCILNKPLSTDIVA--------------------------------------------------------------------------------------------------------------------------------------------------------------------------------------------------------------------------------------------------------------------------------------------------------------------------------------------------------------------------------------------------------------------------------------------------------------------------------------------------------------------------------------------------------------------------------------------------------------------------------------------------------------------------------------------------------------------------------------------------------------------------------------------------------------------------------------------------------------------------------------------------------------------------------------------------------------------------------------------------------------------------------------------------------------------------------------------
>D.viridis_T1315_SVMP
EDETPKICGVTQTTWESDESIEKTSQLTNTAGQDRYLQVKKYIEFYVVVDNKMYRNYNRKKHAIKRRVYEMVNSINTMFRRLNFHIALIGLEIWSKEDEINVQSNVRVTLHLFGQWREKKLLPRKRNDNAQLLTGINFKGTTLGLAYIGSICSP---------------------------------------------------------------------------------------------------------------------------------------------------------------------------------------------------------------------------------------------------------------------------------------------------------------------------------------------------------------------------------------------------------------------------------------------------------------------------------------------------------------------------------------------------------------------------------------------------------------------------------------------------------------------------------------------------------------------------------------------------------------------------------------------------------------------------------------------------------------------------------------------------------------------------------------------------------------------------------------------------------------------------------------------------------------------------------------------------------------------------------------------------------------------------------------------------------------------------------------------------------------------------------------------------------------------------------------------------------
>D.viridis_T0448_SVMP
RAAKDDCDFPEVCTGRSAECPTDSFQRNGHPCQNNQGYCYNGTCPTLTNQCIALWGQGVKVSSPLCFTLNQNGLSCGLCRKENGRKILCAAKDVKCGRLFCKKKNSMMCSCPVSSRDPSYGMVEPGTKCGDGMVCSNRQCVKVQTAY*---------------------------------------------------------------------------------------------------------------------------------------------------------------------------------------------------------------------------------------------------------------------------------------------------------------------------------------------------------------------------------------------------------------------------------------------------------------------------------------------------------------------------------------------------------------------------------------------------------------------------------------------------------------------------------------------------------------------------------------------------------------------------------------------------------------------------------------------------------------------------------------------------------------------------------------------------------------------------------------------------------------------------------------------------------------------------------------------------------------------------------------------------------------------------------------------------------------------------------------------------------------------------------------------------------------------------------------------------------------
>D.viridis_T0019_SVMP
YQGSSIILESGNVNDYEVVYPQKVPGLPKGGVQNPQPETKYEDTMQYEFQVNGEPVVLHLERNKGLFSEDYTETHYAPDGREITTSPPVQDHCYYHGYIQNEADSSAVISACDGLKGHFKYQEETYFIEPLKLSNSEAHAIYKDENVEKEDDTPKICGVTQTTWESDESIEKTSQLTNTDGQDRYLQAKKYIEFYVVVDNKMYTKYKRNKLAIKRRIYIMVNHLNMMFRRLNFHIALIGLEMWSNQDLIKVQPEAEVTLDLFGKWRETDLLPRRRNDNAQLLTGIHFNGHTTGRADIGYICDPKKSVAVVKNHSKRTILVASTMAHEMGHNLGMNHDSDTCNCGASTCIMKGIFSIGAFYDFSNCSVQELQEYLLRNRPQCILNKPLRTDIDAPPVCGNYFVEGEEECDCGSPQDCQSACCNATICKLQPEAQCDSEECCETCKIKKAGAECRAARDDCDLPEHCTGQSAECPTDNLQKNGHPCENNQGYCYNGKCPNVTNQCIALLGPSYAVAPDFCFNFNMKGNDISHCRTENGAKIPCAAKDVKCGTLYCIERNITKCEVPYDRDVAMAEPGTKCGVGMVCSKSQCVDVQTAY*----------------------------------------------------------------------------------------------------------------------------------------------------------------------------------------------------------------------------------------------------------------------------------------------------------------------------------------------------------------------------------------------------------------------------------------------------------------------------------------------------------------------------------------------------------------------------------------------------------------------------------------------------------------------------------------------------------------------------------------------------------------------------------------------------------------------------------------------------------------------------------------------
>D.viridis_T3186_SVMP
MGHNLGMNHDKAFCSCSLRPCIMSTRRTKPAYQFSSCSVQEHQRYLLKYRPQCILNKPLRTDIVAPPVCGNYFVEVGEECDCGSPE-----------------------------------------------------------------------------------------------------------------------------------------------------------------------------------------------------------------------------------------------------------------------------------------------------------------------------------------------------------------------------------------------------------------------------------------------------------------------------------------------------------------------------------------------------------------------------------------------------------------------------------------------------------------------------------------------------------------------------------------------------------------------------------------------------------------------------------------------------------------------------------------------------------------------------------------------------------------------------------------------------------------------------------------------------------------------------------------------------------------------------------------------------------------------------------------------------------------------------------------------------------------------------------------------------------------------------------------------------------------------------------------------------------------------------
>D.viridis_T3454_SVMP
FTFNQRGQGCGFCRMEHGARIPCTAKDVKCGRLFCKKRNSTKCSCAASSRDPNYGMVEPGTKCGDGMVCSN--------------------------------------------------------------------------------------------------------------------------------------------------------------------------------------------------------------------------------------------------------------------------------------------------------------------------------------------------------------------------------------------------------------------------------------------------------------------------------------------------------------------------------------------------------------------------------------------------------------------------------------------------------------------------------------------------------------------------------------------------------------------------------------------------------------------------------------------------------------------------------------------------------------------------------------------------------------------------------------------------------------------------------------------------------------------------------------------------------------------------------------------------------------------------------------------------------------------------------------------------------------------------------------------------------------------------------------------------------------------------------------------------------------------------------------------
>D.viridis_T0426_SVMP
VCTGRSAECPTDSFQRNGHPCQNNQGYCYNGKCPIMTNQCIALWGRGVKVSRDICFTFNQRGQGCGFCRMEHGARIPCAAKDVKCGRLFCKKRNSMICGCPVSSRDPNYGMVEPGTKCGDGMVCSNRQCVDVQLSY*--------------------------------------------------------------------------------------------------------------------------------------------------------------------------------------------------------------------------------------------------------------------------------------------------------------------------------------------------------------------------------------------------------------------------------------------------------------------------------------------------------------------------------------------------------------------------------------------------------------------------------------------------------------------------------------------------------------------------------------------------------------------------------------------------------------------------------------------------------------------------------------------------------------------------------------------------------------------------------------------------------------------------------------------------------------------------------------------------------------------------------------------------------------------------------------------------------------------------------------------------------------------------------------------------------------------------------------------------------------------------
>D.viridis_T2212_SVMP
KPLSTDIVAPPVCGNYFVEVGEECDCGSPQDCQSACCNAATCKLQHKAQCDSGECCEKCKFKGAGAKCRAAKDDCDFPEHCTGQSAECPTDSFQRNGHPCQNNQGYCYNGTCPTLT-----------------------------------------------------------------------------------------------------------------------------------------------------------------------------------------------------------------------------------------------------------------------------------------------------------------------------------------------------------------------------------------------------------------------------------------------------------------------------------------------------------------------------------------------------------------------------------------------------------------------------------------------------------------------------------------------------------------------------------------------------------------------------------------------------------------------------------------------------------------------------------------------------------------------------------------------------------------------------------------------------------------------------------------------------------------------------------------------------------------------------------------------------------------------------------------------------------------------------------------------------------------------------------------------------------------------------------------------------------------------------------------------
>D.viridis_T0338_SVMP
ESGNINDYEVVYPQKVPGLPKGGVQNPQPETKYEDTMQYEFQVNGEPVVLHLERNKGLFSEDYTETQYAPDGREITTSPPVQDHCYYHGYIQNEADSSAVISACDGLTGHFKHQGETYFIEPLKLSNSEAHAIYKDENVEKEDDTPKICGVTQTTWESDESMEKTSQLTNTAGQDRYFQVKKYIKFYVVVDNKMYRNYNRKKHAIKRRVYKMVNHLNMIFRRLNFHIALIGLEIWSNRDLINVQPAEGVTLTLFGEWRETDLLPRRRNDNAQLLTGIDLKG--------------------------------------------------------------------------------------------------------------------------------------------------------------------------------------------------------------------------------------------------------------------------------------------------------------------------------------------------------------------------------------------------------------------------------------------------------------------------------------------------------------------------------------------------------------------------------------------------------------------------------------------------------------------------------------------------------------------------------------------------------------------------------------------------------------------------------------------------------------------------------------------------------------------------------------------------------------------------------------------------------------------------------------------------------------------------------------------------------------------------------------------------------------------------------------------------------------------------
>D.viridis_T0820_SVMP
LAWKQKKIPVHQSNPVFKMIQALLDCQSACCNATTCKLQHEAQCDSEECCEKCKFKKAGTECQEAKDDCDLPELCTGRSAECPTDSFQRNGHPCQTNQGYCYNGTCPIMTNQCIALWGPLYAVISDFCFNLNVRGDDINHCRTENGAKIPCAAKDVKCGSLHCTRRKIMDCIVPYDRVIRDYAMAEPGTKCGDGM----------------------------------------------------------------------------------------------------------------------------------------------------------------------------------------------------------------------------------------------------------------------------------------------------------------------------------------------------------------------------------------------------------------------------------------------------------------------------------------------------------------------------------------------------------------------------------------------------------------------------------------------------------------------------------------------------------------------------------------------------------------------------------------------------------------------------------------------------------------------------------------------------------------------------------------------------------------------------------------------------------------------------------------------------------------------------------------------------------------------------------------------------------------------------------------------------------------------------------------------------------------------------------------------------------------
>D.viridis_T0187_SVMP
RRLNFHIALIGLEIWSNRDLINVQPAEGVTLTLFGEWRETDLLPRRRNDNAQLLTGIDLKGATIGVAYVGSICSPRASVAVVQDYSKRTSMVASVMAHEMGHNLGINHDRASCNCHSGPCIMSPKISTEPLSEFSSCSVQEHQRYLLKYRPQCILNKPLSTDIVAPPVCGNYLVEVGEECDCGSPQDCQSACCNAATCKLQHEAQCDSEECCEKCKIKKAGTECREAKDDCDLPEHCTGQSAECPTDSFQRNGHPCQNNQGYCYNGKCPIMTNQCIALLGPSVKVSQDSCFTFNQRGQGCGFCRMENGAKIPCAAKDVKCGRLFCKKRNSMICGCPVSSRDPNYGMVEPGTKC--------------------------------------------------------------------------------------------------------------------------------------------------------------------------------------------------------------------------------------------------------------------------------------------------------------------------------------------------------------------------------------------------------------------------------------------------------------------------------------------------------------------------------------------------------------------------------------------------------------------------------------------------------------------------------------------------------------------------------------------------------------------------------------------------------------------------------------------------------------------------------------------------------------------------------------------------------------------------------------------------------------------------------------------------------------------------------------------------------------------------------------------------
>D.viridis_T0598_SVMP
EICGVTQTTWESDESIEKTSQLTNTAGQDRYLQVKKYIKFYVVVDNKMYKNYERNETVIKTRVYEMVNSVNTMFRHLNFHIALIGLEMWSNQDQIEVNSSPKVTLNLFGEWRETVLLPRRRNDYAQLLTGIDFNGTVVGHAHIGSICDPKKSVAVVQDYRRRQSMVASTMAHEMGHTVGIHHDGAFCSCSLTPCIMSKGRTEPAYQFSSCSVQEHQRYLLKY-------------------------------------------------------------------------------------------------------------------------------------------------------------------------------------------------------------------------------------------------------------------------------------------------------------------------------------------------------------------------------------------------------------------------------------------------------------------------------------------------------------------------------------------------------------------------------------------------------------------------------------------------------------------------------------------------------------------------------------------------------------------------------------------------------------------------------------------------------------------------------------------------------------------------------------------------------------------------------------------------------------------------------------------------------------------------------------------------------------------------------------------------------------------------------------------------------------------------------------------------------------------------------------
>D.viridis_T0771_SVMP
ACCNATTCKLQPEAQCDSEECCETCKFTGAGAECREAKDDCDLPELCTGQSAECPMDSFQRNGHPCQNNQGYCYNGSCPTLTNQCIAHLWPNYTVGPDSCFNFNVRGDDNSHCRTENGGKIPCAAKDVKCGTLYCIERNQTTCTYVLSRNSNSIMVEPGTKCGVGMVCSKSQCVDV*TAY*------------------------------------------------------------------------------------------------------------------------------------------------------------------------------------------------------------------------------------------------------------------------------------------------------------------------------------------------------------------------------------------------------------------------------------------------------------------------------------------------------------------------------------------------------------------------------------------------------------------------------------------------------------------------------------------------------------------------------------------------------------------------------------------------------------------------------------------------------------------------------------------------------------------------------------------------------------------------------------------------------------------------------------------------------------------------------------------------------------------------------------------------------------------------------------------------------------------------------------------------------------------------------------------------------------------------------
>D.viridis_T3566_SVMP
FYDFSNCSIQEHQRYLLKNRPQCILNKPLRTDIVAPPVCGNYFVEVGEECDCGSPQDCQSACCNA--------------------------------------------------------------------------------------------------------------------------------------------------------------------------------------------------------------------------------------------------------------------------------------------------------------------------------------------------------------------------------------------------------------------------------------------------------------------------------------------------------------------------------------------------------------------------------------------------------------------------------------------------------------------------------------------------------------------------------------------------------------------------------------------------------------------------------------------------------------------------------------------------------------------------------------------------------------------------------------------------------------------------------------------------------------------------------------------------------------------------------------------------------------------------------------------------------------------------------------------------------------------------------------------------------------------------------------------------------------------------------------------------------------------------------------------------
>D.viridis_T1152_SVMP
GQSAECPTDNLQKNGHPCENNQGYCYNGKCPIMTNQCIALLGSNFAVAPDFCFKANVRGDDNSHCRTENGGKIPCAAKDVKCGTLYCTERNITKCEIPYDTDVEMAETGTKCGDGMVCSKSQCVDVQTVY*--------------------------------------------------------------------------------------------------------------------------------------------------------------------------------------------------------------------------------------------------------------------------------------------------------------------------------------------------------------------------------------------------------------------------------------------------------------------------------------------------------------------------------------------------------------------------------------------------------------------------------------------------------------------------------------------------------------------------------------------------------------------------------------------------------------------------------------------------------------------------------------------------------------------------------------------------------------------------------------------------------------------------------------------------------------------------------------------------------------------------------------------------------------------------------------------------------------------------------------------------------------------------------------------------------------------------------------------------------------------------------
>D.viridis_T0770_SVMP
TTSPPVQDHCYYHGYIQNEADSSAVISACDGLKGHFKYQEETYFIEPLKLSNSEAHAIYKDENVDKEDETPKICGVTQTTWESDESIEKTSQLSNTAGQDRYLQAKKYIEFYVVVDNKMYRKYKRNKLAIKIRIYKMVNHLNMMFRRLNFHIALIGLEIWSNRDLINVQPEAHVTLDLFGEWRETDLLPRKRNDNAQLL------------------------------------------------------------------------------------------------------------------------------------------------------------------------------------------------------------------------------------------------------------------------------------------------------------------------------------------------------------------------------------------------------------------------------------------------------------------------------------------------------------------------------------------------------------------------------------------------------------------------------------------------------------------------------------------------------------------------------------------------------------------------------------------------------------------------------------------------------------------------------------------------------------------------------------------------------------------------------------------------------------------------------------------------------------------------------------------------------------------------------------------------------------------------------------------------------------------------------------------------------------------------------------------------------------
>D.viridis_T0939_SVMP
KIYMHYKRDEPAIKERVYKMVNNLNMMFRRLNFHIALIGLEIWSNRDLINVQPEAHVTLDLFGEWRETDLLPRKRNDNAQLLTGIHFAEHTRGLAYIGFICHPKKSVAVVKHHSKSTIIVASTMAHEMGHNLGMNHDSYTCNCGNSTCIMTDELSTRDLYDFSNCSVQELREYLLRNRPQCI-----------------------------------------------------------------------------------------------------------------------------------------------------------------------------------------------------------------------------------------------------------------------------------------------------------------------------------------------------------------------------------------------------------------------------------------------------------------------------------------------------------------------------------------------------------------------------------------------------------------------------------------------------------------------------------------------------------------------------------------------------------------------------------------------------------------------------------------------------------------------------------------------------------------------------------------------------------------------------------------------------------------------------------------------------------------------------------------------------------------------------------------------------------------------------------------------------------------------------------------------------------------------------------------------------------------------------
>D.viridis_T3206_SVMP
NVEKEDETPKICGVTQTTWESDESIEKTSLLTNTAGQDRYLQVRKYIEFYVVVDNKMYRNYNRKKHAIKRRVYKMVNHLNMVREY------------------------------------------------------------------------------------------------------------------------------------------------------------------------------------------------------------------------------------------------------------------------------------------------------------------------------------------------------------------------------------------------------------------------------------------------------------------------------------------------------------------------------------------------------------------------------------------------------------------------------------------------------------------------------------------------------------------------------------------------------------------------------------------------------------------------------------------------------------------------------------------------------------------------------------------------------------------------------------------------------------------------------------------------------------------------------------------------------------------------------------------------------------------------------------------------------------------------------------------------------------------------------------------------------------------------------------------------------------------------------------------------------------------------------
>D.viridis_T0527_SVMP
YKDENVEKEDETPKICGVTQTTWESDESIEKTSQLTNTAGQDRYLQVKKYIEFYVVVDNKMYRNYKRNKLAIKRTIYKMVNHLNMMFRRLNFHIALIGLEMWSNQDQFEVKPDSIDTLKSFGEWRETVLLPRKRNDNAQLLTGIHFNGFTTGRAYVGSICDPKESVAVVKDHSKRTIIVASTMAHEMGHNLGMNHDDTCNCGASTCIMSEELNIGAFYDFSNCSVQELWEYLLRNR-----------------------------------------------------------------------------------------------------------------------------------------------------------------------------------------------------------------------------------------------------------------------------------------------------------------------------------------------------------------------------------------------------------------------------------------------------------------------------------------------------------------------------------------------------------------------------------------------------------------------------------------------------------------------------------------------------------------------------------------------------------------------------------------------------------------------------------------------------------------------------------------------------------------------------------------------------------------------------------------------------------------------------------------------------------------------------------------------------------------------------------------------------------------------------------------------------------------------------------------------------------------------
>D.viridis_T3534_SVMP
VEGKEECDCGYPQDCQSACCNATTCKLRPEAQCDSEDCCEKCKFKKAGTECRAAKDDCHLPELCTG-------------------------------------------------------------------------------------------------------------------------------------------------------------------------------------------------------------------------------------------------------------------------------------------------------------------------------------------------------------------------------------------------------------------------------------------------------------------------------------------------------------------------------------------------------------------------------------------------------------------------------------------------------------------------------------------------------------------------------------------------------------------------------------------------------------------------------------------------------------------------------------------------------------------------------------------------------------------------------------------------------------------------------------------------------------------------------------------------------------------------------------------------------------------------------------------------------------------------------------------------------------------------------------------------------------------------------------------------------------------------------------------------------------------------------------------------
>D.viridis_T0209_SVMP
VTPGPPPQKIFSSSQLQFSARSSIILESGNVNDYEVVYPQKVPGLPKGGVQ----------------------------------------------------------------------------------------------------------------------------------------------------------------------------------------------------------------------------------------------------------------------------------------------------------------------------------------------------------------------------------------------------------------------------------------------------------------------------------------------------------------------------------------------------------------------------------------------------------------------------------------------------------------------------------------------------------------------------------------------------------------------------------------------------------------------------------------------------------------------------------------------------------------------------------------------------------------------------------------------------------------------------------------------------------------------------------------------------------------------------------------------------------------------------------------------------------------------------------------------------------------------------------------------------------------------------------------------------------------------------------------------------------------------------------------------------------------
>D.viridis_T0108_SVMP
EKTSQLTNTAGQDRYLQVRKYIEFYVVVDNKMYKNHASEEELRNRVYEMVNNLNTMFRRLNFHIALIGLEMWSDHDKIEVKPDSWVTLDLFGEWR*TDLLPRKRNDNAQLLTGIDFNKLVIGRAHLGSICNPKKSVAVVQDHSKRTIIVASTMAHEMGHNLGMNHDDTCNCSASTSIMKEALSIEDFYDFSNYSVQELRQYLLRNRPQCILNKPLSTDIVAPPVCGNYFVEVGEECDCGSPADCQSACCDAATCKLRHECEFGVCCETCNFTGAGAECRAAKDDCDLPEHCTGQSAECPTDNLQKNGHPCQNNQGYCYNGTCPTLTNQCIALMNSSFIVSPDICFVYNLKGDEYSFCRTENGAKIPCAAKDVKCGSLYCTKRKIVECRMPYKPDGALAEPGTKCGDGMVCSKSQCVDVQTAY*----------------------------------------------------------------------------------------------------------------------------------------------------------------------------------------------------------------------------------------------------------------------------------------------------------------------------------------------------------------------------------------------------------------------------------------------------------------------------------------------------------------------------------------------------------------------------------------------------------------------------------------------------------------------------------------------------------------------------------------------------------------------------------------------------------------------------------------------------------------------------------------------------------------------------------------------------------------------------------------------------------------------------------------------------------------------------
>D.viridis_T0541_PLA2
MARLLSGSIPFLLLCVLVFASANVIQFGWIVQHLTGRFPLIYNGYGCYCGFGGSRQPVDATDWCCQAHDCCYEALSLRQCKPTVEEYLYSLGKDTVTCGGETEFQRQTCECAKAAALCFRRSTFQDRYISYPNLLCQGPTPPCQGTRSLRKGG*---------------------------------------------------------------------------------------------------------------------------------------------------------------------------------------------------------------------------------------------------------------------------------------------------------------------------------------------------------------------------------------------------------------------------------------------------------------------------------------------------------------------------------------------------------------------------------------------------------------------------------------------------------------------------------------------------------------------------------------------------------------------------------------------------------------------------------------------------------------------------------------------------------------------------------------------------------------------------------------------------------------------------------------------------------------------------------------------------------------------------------------------------------------------------------------------------------------------------------------------------------------------------------------------------------------------------------------------------------
>D.viridis_T0565_NP
MVHPEPHVGGGGSGDSRPLQEQAKEVKYDPCFGHKIDRINHVSNLGCPSLRDPRPTAPAALRIIRDLHPDSKQSQAA*-------------------------------------------------------------------------------------------------------------------------------------------------------------------------------------------------------------------------------------------------------------------------------------------------------------------------------------------------------------------------------------------------------------------------------------------------------------------------------------------------------------------------------------------------------------------------------------------------------------------------------------------------------------------------------------------------------------------------------------------------------------------------------------------------------------------------------------------------------------------------------------------------------------------------------------------------------------------------------------------------------------------------------------------------------------------------------------------------------------------------------------------------------------------------------------------------------------------------------------------------------------------------------------------------------------------------------------------------------------------------------------------------------------------------------------
>D.viridis_T0090_NP
MVHPEPHVGGGGTGVDSRRMKGLDKKRTPDACFGHKIDPIGSHSGLGCPGAGPRPKPTPGAGR*---------------------------------------------------------------------------------------------------------------------------------------------------------------------------------------------------------------------------------------------------------------------------------------------------------------------------------------------------------------------------------------------------------------------------------------------------------------------------------------------------------------------------------------------------------------------------------------------------------------------------------------------------------------------------------------------------------------------------------------------------------------------------------------------------------------------------------------------------------------------------------------------------------------------------------------------------------------------------------------------------------------------------------------------------------------------------------------------------------------------------------------------------------------------------------------------------------------------------------------------------------------------------------------------------------------------------------------------------------------------------------------------------------------------------------------------------
>D.viridis_T1153_NP
MVGLSRLSGVGLLLVLALLPLALDGKSPPQALHKPPPALSAPSRLMGALRPDSKQSRASWDRMVHPEPHVGGGGSGDSRRMKGSTSQHNKKI*----------------------------------------------------------------------------------------------------------------------------------------------------------------------------------------------------------------------------------------------------------------------------------------------------------------------------------------------------------------------------------------------------------------------------------------------------------------------------------------------------------------------------------------------------------------------------------------------------------------------------------------------------------------------------------------------------------------------------------------------------------------------------------------------------------------------------------------------------------------------------------------------------------------------------------------------------------------------------------------------------------------------------------------------------------------------------------------------------------------------------------------------------------------------------------------------------------------------------------------------------------------------------------------------------------------------------------------------------------------------------------------------------------------------
>D.viridis_T1038_KUN
RPSFCNLPVKPGPCSGFFSAFYYSQKTNKCHSFTYGGCRGNGNRFRTIEECRRTCVG*---------------------------------------------------------------------------------------------------------------------------------------------------------------------------------------------------------------------------------------------------------------------------------------------------------------------------------------------------------------------------------------------------------------------------------------------------------------------------------------------------------------------------------------------------------------------------------------------------------------------------------------------------------------------------------------------------------------------------------------------------------------------------------------------------------------------------------------------------------------------------------------------------------------------------------------------------------------------------------------------------------------------------------------------------------------------------------------------------------------------------------------------------------------------------------------------------------------------------------------------------------------------------------------------------------------------------------------------------------------------------------------------------------------------------------------------------------
>D.viridis_T3414_KUN
IPAFYYNQKKKQCERFDWSGCGGNSNRFKTIEECRRTCIG*--------------------------------------------------------------------------------------------------------------------------------------------------------------------------------------------------------------------------------------------------------------------------------------------------------------------------------------------------------------------------------------------------------------------------------------------------------------------------------------------------------------------------------------------------------------------------------------------------------------------------------------------------------------------------------------------------------------------------------------------------------------------------------------------------------------------------------------------------------------------------------------------------------------------------------------------------------------------------------------------------------------------------------------------------------------------------------------------------------------------------------------------------------------------------------------------------------------------------------------------------------------------------------------------------------------------------------------------------------------------------------------------------------------------------------------------------------------------------
>D.viridis_T1187_KUN
GHLLLLLGLLTLWAELTPVSGQPRRKLCILHRDPGRCYEKIPAFYYNLKKKQCEGFTWSGCGGNSNRFKTIEECRHTCIGK----------------------------------------------------------------------------------------------------------------------------------------------------------------------------------------------------------------------------------------------------------------------------------------------------------------------------------------------------------------------------------------------------------------------------------------------------------------------------------------------------------------------------------------------------------------------------------------------------------------------------------------------------------------------------------------------------------------------------------------------------------------------------------------------------------------------------------------------------------------------------------------------------------------------------------------------------------------------------------------------------------------------------------------------------------------------------------------------------------------------------------------------------------------------------------------------------------------------------------------------------------------------------------------------------------------------------------------------------------------------------------------------------------------------------------
>D.viridis_T2127_KUN
LSRPSFCNLPVKPGPCNGFFSAFYYSQKTNKCHSFTYGGCKGNANRFSTIEKCRRACVG*-------------------------------------------------------------------------------------------------------------------------------------------------------------------------------------------------------------------------------------------------------------------------------------------------------------------------------------------------------------------------------------------------------------------------------------------------------------------------------------------------------------------------------------------------------------------------------------------------------------------------------------------------------------------------------------------------------------------------------------------------------------------------------------------------------------------------------------------------------------------------------------------------------------------------------------------------------------------------------------------------------------------------------------------------------------------------------------------------------------------------------------------------------------------------------------------------------------------------------------------------------------------------------------------------------------------------------------------------------------------------------------------------------------------------------------------------------
>D.viridis_T2821_T1195_KUN
SSGHLLLLLGLLALWVELTPVSGAAKYCKLPVRYGPCKKKIPSFYYKWKAKQCLPFDYSGCGGNANRFKTIEECRRTCVG*----------------------------------------------------------------------------------------------------------------------------------------------------------------------------------------------------------------------------------------------------------------------------------------------------------------------------------------------------------------------------------------------------------------------------------------------------------------------------------------------------------------------------------------------------------------------------------------------------------------------------------------------------------------------------------------------------------------------------------------------------------------------------------------------------------------------------------------------------------------------------------------------------------------------------------------------------------------------------------------------------------------------------------------------------------------------------------------------------------------------------------------------------------------------------------------------------------------------------------------------------------------------------------------------------------------------------------------------------------------------------------------------------------------------------------
>D.viridis_T1944_KUN
WQPPWYCKEPVRIGSCKKQFSSFYFKWTAKKCLPFLFSGCGGNANRFQTIGECRKKCLG*-------------------------------------------------------------------------------------------------------------------------------------------------------------------------------------------------------------------------------------------------------------------------------------------------------------------------------------------------------------------------------------------------------------------------------------------------------------------------------------------------------------------------------------------------------------------------------------------------------------------------------------------------------------------------------------------------------------------------------------------------------------------------------------------------------------------------------------------------------------------------------------------------------------------------------------------------------------------------------------------------------------------------------------------------------------------------------------------------------------------------------------------------------------------------------------------------------------------------------------------------------------------------------------------------------------------------------------------------------------------------------------------------------------------------------------------------------
>D.viridis_T1738_KUN
SGHLLLLLGLLTLWVELTPVSGAAKYCILPVRYGPCKKKIPSFYSKWKAKQCLPFDYSGCGGNANRFKTIEECRRTCVG*-----------------------------------------------------------------------------------------------------------------------------------------------------------------------------------------------------------------------------------------------------------------------------------------------------------------------------------------------------------------------------------------------------------------------------------------------------------------------------------------------------------------------------------------------------------------------------------------------------------------------------------------------------------------------------------------------------------------------------------------------------------------------------------------------------------------------------------------------------------------------------------------------------------------------------------------------------------------------------------------------------------------------------------------------------------------------------------------------------------------------------------------------------------------------------------------------------------------------------------------------------------------------------------------------------------------------------------------------------------------------------------------------------------------------------------
>D.viridis_T2093_KUN
WAELTPVLSRPSLCKLPADAGPCKASMPAFYYNWAAKKCQQFHYGGCKGNANRFSTIEECRRTCVGPRRPSQIGTRGEILGPAQDDPERKHLPRMFSLIKNESRRFEDDQIPS*-------------------------------------------------------------------------------------------------------------------------------------------------------------------------------------------------------------------------------------------------------------------------------------------------------------------------------------------------------------------------------------------------------------------------------------------------------------------------------------------------------------------------------------------------------------------------------------------------------------------------------------------------------------------------------------------------------------------------------------------------------------------------------------------------------------------------------------------------------------------------------------------------------------------------------------------------------------------------------------------------------------------------------------------------------------------------------------------------------------------------------------------------------------------------------------------------------------------------------------------------------------------------------------------------------------------------------------------------------------------------------------------------
>D.viridis_T3260_KUN
NWAAKKCQQFHYGGCKGNANRFSTIEECRRTCVG*--------------------------------------------------------------------------------------------------------------------------------------------------------------------------------------------------------------------------------------------------------------------------------------------------------------------------------------------------------------------------------------------------------------------------------------------------------------------------------------------------------------------------------------------------------------------------------------------------------------------------------------------------------------------------------------------------------------------------------------------------------------------------------------------------------------------------------------------------------------------------------------------------------------------------------------------------------------------------------------------------------------------------------------------------------------------------------------------------------------------------------------------------------------------------------------------------------------------------------------------------------------------------------------------------------------------------------------------------------------------------------------------------------------------------------------------------------------------------------
>D.viridis_T0803_KUN
SRPYACELTVAAGPCIGVFSAFYYSKGANKCYPFKYSGCGGNANRFSTIEKCRRTCVV*--------------------------------------------------------------------------------------------------------------------------------------------------------------------------------------------------------------------------------------------------------------------------------------------------------------------------------------------------------------------------------------------------------------------------------------------------------------------------------------------------------------------------------------------------------------------------------------------------------------------------------------------------------------------------------------------------------------------------------------------------------------------------------------------------------------------------------------------------------------------------------------------------------------------------------------------------------------------------------------------------------------------------------------------------------------------------------------------------------------------------------------------------------------------------------------------------------------------------------------------------------------------------------------------------------------------------------------------------------------------------------------------------------------------------------------------------------
>D.viridis_T2702_KUN
APKYCRMPVRIGPCKEKIPSFYYKWRAKQCLPFDYSGCGGNANRFRSHSCSRIQ*------------------------------------------------------------------------------------------------------------------------------------------------------------------------------------------------------------------------------------------------------------------------------------------------------------------------------------------------------------------------------------------------------------------------------------------------------------------------------------------------------------------------------------------------------------------------------------------------------------------------------------------------------------------------------------------------------------------------------------------------------------------------------------------------------------------------------------------------------------------------------------------------------------------------------------------------------------------------------------------------------------------------------------------------------------------------------------------------------------------------------------------------------------------------------------------------------------------------------------------------------------------------------------------------------------------------------------------------------------------------------------------------------------------------------------------------------------
>D.viridis_T0109_KUN
FTDACELIVVAGPCMFFISAFYYSQGANKCYPFTYSGCRGNANRFKTIEECRRTCVGK*--------------------------------------------------------------------------------------------------------------------------------------------------------------------------------------------------------------------------------------------------------------------------------------------------------------------------------------------------------------------------------------------------------------------------------------------------------------------------------------------------------------------------------------------------------------------------------------------------------------------------------------------------------------------------------------------------------------------------------------------------------------------------------------------------------------------------------------------------------------------------------------------------------------------------------------------------------------------------------------------------------------------------------------------------------------------------------------------------------------------------------------------------------------------------------------------------------------------------------------------------------------------------------------------------------------------------------------------------------------------------------------------------------------------------------------------------------
>D.viridis_T3129_KUN
VRYGPCKKKIPSFYYKWKAKQCLPFDYSGCGGNANRFKTIEECRRTCVGK*----------------------------------------------------------------------------------------------------------------------------------------------------------------------------------------------------------------------------------------------------------------------------------------------------------------------------------------------------------------------------------------------------------------------------------------------------------------------------------------------------------------------------------------------------------------------------------------------------------------------------------------------------------------------------------------------------------------------------------------------------------------------------------------------------------------------------------------------------------------------------------------------------------------------------------------------------------------------------------------------------------------------------------------------------------------------------------------------------------------------------------------------------------------------------------------------------------------------------------------------------------------------------------------------------------------------------------------------------------------------------------------------------------------------------------------------------------------
>D.viridis_T3546_T3667_3FTX
ENSAADLAGGDNRVPGLSHTTTSRAILTNCGENSCYRKSRRHPPKMVLGRGCGCPPGDDNLEVKCCTSPDKCNY-----------------------------------------------------------------------------------------------------------------------------------------------------------------------------------------------------------------------------------------------------------------------------------------------------------------------------------------------------------------------------------------------------------------------------------------------------------------------------------------------------------------------------------------------------------------------------------------------------------------------------------------------------------------------------------------------------------------------------------------------------------------------------------------------------------------------------------------------------------------------------------------------------------------------------------------------------------------------------------------------------------------------------------------------------------------------------------------------------------------------------------------------------------------------------------------------------------------------------------------------------------------------------------------------------------------------------------------------------------------------------------------------------------------------------------------
>D.viridis_T0085_HYA
MCHLWIKCLATWILLKRSNGVHVMQTRAPMYPNEPFLVFWNAPTTQCQLRYKVDLDLKTFHIVSNANASLSGSAVTIFYPTQLGVYPHIDDHGHFVHGIIPQNESITKHLNKTKSDINRMIPLKTFHGLGVIDWENWRPQWDRNWGSKNVYRTRSIQFATQLHPELSQAAIKTLAKQEYQKAGKRFMRDTLLLAENMRPGGYWGYYLYPDCYNYDYKKNPEQYTGKCPKLEISRNDQLLWLWRDSTALFPSIYLEIMLKSSANALKFVHHRLKESMRIASMARKDYALPVFVYVRPFYAYTFEPLTEEDLVSTIGETAALGAAGIVVWGSMQYASTIESCQKVKEYMNGPFGRYIINVTSAAKICSHFLCTKNGRCVRKHSDSNAFLHLFPESFRIVVHASATHRKVFVKGKLKLENLRYLRKNFMCQCYQGWKGLYCEEHYKKNEY*---------------------------------------------------------------------------------------------------------------------------------------------------------------------------------------------------------------------------------------------------------------------------------------------------------------------------------------------------------------------------------------------------------------------------------------------------------------------------------------------------------------------------------------------------------------------------------------------------------------------------------------------------------------------------------------------------------------------------------------------------------------------------------------------------------------------------------------------------------------------------------------------------------------------------------------------------------------------------------------------------------------------------------------------------
>D.viridis_T0561_T2074_CRISP
MIAFIVLLSLAAVLHQSSGIVDFASESSNKRENQKQIVDKHNALRRSVRPTAKNMLQMEWNSDAAKNAKSWAEKCSFAHSPPRLRTVGKFSCGENLFMSSQPYAWSNVIQSWYDENKKFVYGVGANPPGSVIGHFTQIVWYKSHLLGCGAARCSSSKYLYVCQYCPAGNIIGSIATPYKSGPPCGDCPSACVNGLCTNPCKYEDVFSNCQSLVKQTGCQTEWMKSKCSASCFCHTEIK*--------------------------------------------------------------------------------------------------------------------------------------------------------------------------------------------------------------------------------------------------------------------------------------------------------------------------------------------------------------------------------------------------------------------------------------------------------------------------------------------------------------------------------------------------------------------------------------------------------------------------------------------------------------------------------------------------------------------------------------------------------------------------------------------------------------------------------------------------------------------------------------------------------------------------------------------------------------------------------------------------------------------------------------------------------------------------------------------------------------------------------------------------------------------------------------------------------------------------------------------------------------------
>D.viridis_T3251_ProKin
PVGTSGEDCHPASHKIPFSGQRMHHTCPCAPNLACVQTSPRKFKCLSKFQSEDIYF*----------------------------------------------------------------------------------------------------------------------------------------------------------------------------------------------------------------------------------------------------------------------------------------------------------------------------------------------------------------------------------------------------------------------------------------------------------------------------------------------------------------------------------------------------------------------------------------------------------------------------------------------------------------------------------------------------------------------------------------------------------------------------------------------------------------------------------------------------------------------------------------------------------------------------------------------------------------------------------------------------------------------------------------------------------------------------------------------------------------------------------------------------------------------------------------------------------------------------------------------------------------------------------------------------------------------------------------------------------------------------------------------------------------------------------------------------------
>D.viridis_T3493_T3274_3FTX
MKTLLLTLLVVTIVCLDLASTMICYSHKTPQDSATITCEEKTCYKKFVTKLPGVILARGCGCPKKEVFRSIHCCRSDKCNE----------------------------------------------------------------------------------------------------------------------------------------------------------------------------------------------------------------------------------------------------------------------------------------------------------------------------------------------------------------------------------------------------------------------------------------------------------------------------------------------------------------------------------------------------------------------------------------------------------------------------------------------------------------------------------------------------------------------------------------------------------------------------------------------------------------------------------------------------------------------------------------------------------------------------------------------------------------------------------------------------------------------------------------------------------------------------------------------------------------------------------------------------------------------------------------------------------------------------------------------------------------------------------------------------------------------------------------------------------------------------------------------------------------------------------
>D.viridis_T0454.2_T3272_3FTX
MKTLLLTLVVVTIVCLDLGYTLTCVTDKSFGGKITEECAAGQKICFKNWKKMGPKLYDVKRGCTATCPKADDDGCVKCCNTDKCNK*----------------------------------------------------------------------------------------------------------------------------------------------------------------------------------------------------------------------------------------------------------------------------------------------------------------------------------------------------------------------------------------------------------------------------------------------------------------------------------------------------------------------------------------------------------------------------------------------------------------------------------------------------------------------------------------------------------------------------------------------------------------------------------------------------------------------------------------------------------------------------------------------------------------------------------------------------------------------------------------------------------------------------------------------------------------------------------------------------------------------------------------------------------------------------------------------------------------------------------------------------------------------------------------------------------------------------------------------------------------------------------------------------------------------------
>D.viridis_T0454_3FTX
MKTLLLTLVVVTIVCLDLGYTLICYNQLGTKPPTTETCGDDSCYKMIWTYDGVIRRGCGCFTPRGDMPGPYCCESDKCNL*----------------------------------------------------------------------------------------------------------------------------------------------------------------------------------------------------------------------------------------------------------------------------------------------------------------------------------------------------------------------------------------------------------------------------------------------------------------------------------------------------------------------------------------------------------------------------------------------------------------------------------------------------------------------------------------------------------------------------------------------------------------------------------------------------------------------------------------------------------------------------------------------------------------------------------------------------------------------------------------------------------------------------------------------------------------------------------------------------------------------------------------------------------------------------------------------------------------------------------------------------------------------------------------------------------------------------------------------------------------------------------------------------------------------------------
>D.viridis_T1436_3FTX
MKTLLLTLLVVTIVCLDLAYTRICYNHQSTTPATTKSCGENSCYKKTWSDHRGTIIERGCGCPKVKRGVHLHCCQSDKCNN*---------------------------------------------------------------------------------------------------------------------------------------------------------------------------------------------------------------------------------------------------------------------------------------------------------------------------------------------------------------------------------------------------------------------------------------------------------------------------------------------------------------------------------------------------------------------------------------------------------------------------------------------------------------------------------------------------------------------------------------------------------------------------------------------------------------------------------------------------------------------------------------------------------------------------------------------------------------------------------------------------------------------------------------------------------------------------------------------------------------------------------------------------------------------------------------------------------------------------------------------------------------------------------------------------------------------------------------------------------------------------------------------------------------------------------
>D.viridis_T0913_3FTX
MKTLLLTLLVVTIVCLDLAYTRICYNHQSDTPATTKSCVENSCYKSIWADHRGTIIKRGCGCPRVKSKIKIKCCKSDNCNL*---------------------------------------------------------------------------------------------------------------------------------------------------------------------------------------------------------------------------------------------------------------------------------------------------------------------------------------------------------------------------------------------------------------------------------------------------------------------------------------------------------------------------------------------------------------------------------------------------------------------------------------------------------------------------------------------------------------------------------------------------------------------------------------------------------------------------------------------------------------------------------------------------------------------------------------------------------------------------------------------------------------------------------------------------------------------------------------------------------------------------------------------------------------------------------------------------------------------------------------------------------------------------------------------------------------------------------------------------------------------------------------------------------------------------------
>D.viridis_T1500_3FTX
MKTPLLTLLVVTIVCLDLAHTRICYSHKLLQAKTTKTCAENSCYKRTLFKIPLFIIARGCGCPLTLPFLQVQCCTSDKCN*----------------------------------------------------------------------------------------------------------------------------------------------------------------------------------------------------------------------------------------------------------------------------------------------------------------------------------------------------------------------------------------------------------------------------------------------------------------------------------------------------------------------------------------------------------------------------------------------------------------------------------------------------------------------------------------------------------------------------------------------------------------------------------------------------------------------------------------------------------------------------------------------------------------------------------------------------------------------------------------------------------------------------------------------------------------------------------------------------------------------------------------------------------------------------------------------------------------------------------------------------------------------------------------------------------------------------------------------------------------------------------------------------------------------------------
>D.viridis_T1572_T0845_3FTX
LTLLVVTIVCLDLGYSLKCYQHGKVVTCHRDMKFCYHNIGMPFRNLKLILQGCSSSCSETENNKCCSTDRCNK*-----------------------------------------------------------------------------------------------------------------------------------------------------------------------------------------------------------------------------------------------------------------------------------------------------------------------------------------------------------------------------------------------------------------------------------------------------------------------------------------------------------------------------------------------------------------------------------------------------------------------------------------------------------------------------------------------------------------------------------------------------------------------------------------------------------------------------------------------------------------------------------------------------------------------------------------------------------------------------------------------------------------------------------------------------------------------------------------------------------------------------------------------------------------------------------------------------------------------------------------------------------------------------------------------------------------------------------------------------------------------------------------------------------------------------------------
>D.viridis_T0762_3FTX
KTLLLTLVVVTIGCLDFGYTLTCVKTKSIGGVTTEDCPDGQNLCFKRWHYVTPRNYDIIRGCAAACPKADNYDPIRCCGTDKCNE*-----------------------------------------------------------------------------------------------------------------------------------------------------------------------------------------------------------------------------------------------------------------------------------------------------------------------------------------------------------------------------------------------------------------------------------------------------------------------------------------------------------------------------------------------------------------------------------------------------------------------------------------------------------------------------------------------------------------------------------------------------------------------------------------------------------------------------------------------------------------------------------------------------------------------------------------------------------------------------------------------------------------------------------------------------------------------------------------------------------------------------------------------------------------------------------------------------------------------------------------------------------------------------------------------------------------------------------------------------------------------------------------------------------------------------
>D.viridis_T1420_3FTX
TLLLTLLVVTIVCLDLASTMICYSHKTPQPSATITCEEKTCYKKSVRKLPAIVAGRGCGCPSKEMLVAIHCCRSDKCNE*-----------------------------------------------------------------------------------------------------------------------------------------------------------------------------------------------------------------------------------------------------------------------------------------------------------------------------------------------------------------------------------------------------------------------------------------------------------------------------------------------------------------------------------------------------------------------------------------------------------------------------------------------------------------------------------------------------------------------------------------------------------------------------------------------------------------------------------------------------------------------------------------------------------------------------------------------------------------------------------------------------------------------------------------------------------------------------------------------------------------------------------------------------------------------------------------------------------------------------------------------------------------------------------------------------------------------------------------------------------------------------------------------------------------------------------
>D.viridis_T3660_3FTX
VVVTIVCLDLGYTLTCVTTKSIGGVTTEDCPAGQNVCFKRWHYVTPKNY------------------------------------------------------------------------------------------------------------------------------------------------------------------------------------------------------------------------------------------------------------------------------------------------------------------------------------------------------------------------------------------------------------------------------------------------------------------------------------------------------------------------------------------------------------------------------------------------------------------------------------------------------------------------------------------------------------------------------------------------------------------------------------------------------------------------------------------------------------------------------------------------------------------------------------------------------------------------------------------------------------------------------------------------------------------------------------------------------------------------------------------------------------------------------------------------------------------------------------------------------------------------------------------------------------------------------------------------------------------------------------------------------------------------------------------------------------------
>D.viridis_T3091_3FTX
VCLDLGYTLTCVTRKSLLGISTEVCAAGQKICFKNWKKMGPKLYDVKRGCTATCPKADEYGCVKCCNTDKCNK*-----------------------------------------------------------------------------------------------------------------------------------------------------------------------------------------------------------------------------------------------------------------------------------------------------------------------------------------------------------------------------------------------------------------------------------------------------------------------------------------------------------------------------------------------------------------------------------------------------------------------------------------------------------------------------------------------------------------------------------------------------------------------------------------------------------------------------------------------------------------------------------------------------------------------------------------------------------------------------------------------------------------------------------------------------------------------------------------------------------------------------------------------------------------------------------------------------------------------------------------------------------------------------------------------------------------------------------------------------------------------------------------------------------------------------------------
>D.viridis_T3548_3FTX
LFKDPVKSLECYRCGVSSCHLKITCSAEEKFCCKQHNRISTLWWRGCVKTCTEEDTWTFYRKCCTT-------------------------------------------------------------------------------------------------------------------------------------------------------------------------------------------------------------------------------------------------------------------------------------------------------------------------------------------------------------------------------------------------------------------------------------------------------------------------------------------------------------------------------------------------------------------------------------------------------------------------------------------------------------------------------------------------------------------------------------------------------------------------------------------------------------------------------------------------------------------------------------------------------------------------------------------------------------------------------------------------------------------------------------------------------------------------------------------------------------------------------------------------------------------------------------------------------------------------------------------------------------------------------------------------------------------------------------------------------------------------------------------------------------------------------------------------
>D.viridis_T1088_3FTX
MKTLLLTLVVLTIVYLDLGYTLTCVTGKSIGGISTEECAAGQKICFKKWTKMGPKLYDVKRGCTATCPKADEYGCVKCCNTDKCNK*----------------------------------------------------------------------------------------------------------------------------------------------------------------------------------------------------------------------------------------------------------------------------------------------------------------------------------------------------------------------------------------------------------------------------------------------------------------------------------------------------------------------------------------------------------------------------------------------------------------------------------------------------------------------------------------------------------------------------------------------------------------------------------------------------------------------------------------------------------------------------------------------------------------------------------------------------------------------------------------------------------------------------------------------------------------------------------------------------------------------------------------------------------------------------------------------------------------------------------------------------------------------------------------------------------------------------------------------------------------------------------------------------------------------------
>D.viridis_T0121_3FTX
MKTLLLTLVVVTIMCLDLAHTRICYSHKASLPRATKTCVENSCYKMFIRTSPDYISDRGCGCPTAMWPYQTACCKGDRCNK*---------------------------------------------------------------------------------------------------------------------------------------------------------------------------------------------------------------------------------------------------------------------------------------------------------------------------------------------------------------------------------------------------------------------------------------------------------------------------------------------------------------------------------------------------------------------------------------------------------------------------------------------------------------------------------------------------------------------------------------------------------------------------------------------------------------------------------------------------------------------------------------------------------------------------------------------------------------------------------------------------------------------------------------------------------------------------------------------------------------------------------------------------------------------------------------------------------------------------------------------------------------------------------------------------------------------------------------------------------------------------------------------------------------------------------
>D.viridis_T1773_3FTX
RICYTHKSLQAKTTKTCEENSCYKMFIRTSREYISERGCGCPTAMWPYQTECCKGDRCNK*------------------------------------------------------------------------------------------------------------------------------------------------------------------------------------------------------------------------------------------------------------------------------------------------------------------------------------------------------------------------------------------------------------------------------------------------------------------------------------------------------------------------------------------------------------------------------------------------------------------------------------------------------------------------------------------------------------------------------------------------------------------------------------------------------------------------------------------------------------------------------------------------------------------------------------------------------------------------------------------------------------------------------------------------------------------------------------------------------------------------------------------------------------------------------------------------------------------------------------------------------------------------------------------------------------------------------------------------------------------------------------------------------------------------------------------------------
>D.viridis_T2124_3FTX
TWLSVLLLVAFLFKNPVKSLECYRCGVSGCPLRTTCSAKEKFCAKQHNRISTLWWYGCVETCTEEDTWKFYQKCCTTNLCNI*--------------------------------------------------------------------------------------------------------------------------------------------------------------------------------------------------------------------------------------------------------------------------------------------------------------------------------------------------------------------------------------------------------------------------------------------------------------------------------------------------------------------------------------------------------------------------------------------------------------------------------------------------------------------------------------------------------------------------------------------------------------------------------------------------------------------------------------------------------------------------------------------------------------------------------------------------------------------------------------------------------------------------------------------------------------------------------------------------------------------------------------------------------------------------------------------------------------------------------------------------------------------------------------------------------------------------------------------------------------------------------------------------------------------------------
>D.viridis_T0717_3FTX
KLGISTEVCAAGQKICFKNWKKMGPKLYDVKRGCTATCPKADEYGCVKCCNTDKCNK*---------------------------------------------------------------------------------------------------------------------------------------------------------------------------------------------------------------------------------------------------------------------------------------------------------------------------------------------------------------------------------------------------------------------------------------------------------------------------------------------------------------------------------------------------------------------------------------------------------------------------------------------------------------------------------------------------------------------------------------------------------------------------------------------------------------------------------------------------------------------------------------------------------------------------------------------------------------------------------------------------------------------------------------------------------------------------------------------------------------------------------------------------------------------------------------------------------------------------------------------------------------------------------------------------------------------------------------------------------------------------------------------------------------------------------------------------------
>D.viridis_T1215_3FTX
MKTLLLTLVVLTATPSGLGYTLTCVTSKSIFGITTENCPDWQNLCFKRRHYVVPKIYDITRGCVATCPKPENYDSIHCCKTDKCNE*----------------------------------------------------------------------------------------------------------------------------------------------------------------------------------------------------------------------------------------------------------------------------------------------------------------------------------------------------------------------------------------------------------------------------------------------------------------------------------------------------------------------------------------------------------------------------------------------------------------------------------------------------------------------------------------------------------------------------------------------------------------------------------------------------------------------------------------------------------------------------------------------------------------------------------------------------------------------------------------------------------------------------------------------------------------------------------------------------------------------------------------------------------------------------------------------------------------------------------------------------------------------------------------------------------------------------------------------------------------------------------------------------------------------------
>D.viridis_T2758_3FTX
MKTLLLTLVVVTIVCLDLAYPRICYNHLGTKPPTTETCQEDSCYKNIWTFDNIIRRGCGCFTPRGDMPGPYCCESDKCNL*----------------------------------------------------------------------------------------------------------------------------------------------------------------------------------------------------------------------------------------------------------------------------------------------------------------------------------------------------------------------------------------------------------------------------------------------------------------------------------------------------------------------------------------------------------------------------------------------------------------------------------------------------------------------------------------------------------------------------------------------------------------------------------------------------------------------------------------------------------------------------------------------------------------------------------------------------------------------------------------------------------------------------------------------------------------------------------------------------------------------------------------------------------------------------------------------------------------------------------------------------------------------------------------------------------------------------------------------------------------------------------------------------------------------------------
>D.viridis_T0777_3FTX
MKTLLLTLVVLTIVCLDLGYTLTCVTKDTIFGITTQNCPAGQNLCFIRWHYINHRYTEITRGCVATCPKPTNVRETIHCCNTDKCNE*---------------------------------------------------------------------------------------------------------------------------------------------------------------------------------------------------------------------------------------------------------------------------------------------------------------------------------------------------------------------------------------------------------------------------------------------------------------------------------------------------------------------------------------------------------------------------------------------------------------------------------------------------------------------------------------------------------------------------------------------------------------------------------------------------------------------------------------------------------------------------------------------------------------------------------------------------------------------------------------------------------------------------------------------------------------------------------------------------------------------------------------------------------------------------------------------------------------------------------------------------------------------------------------------------------------------------------------------------------------------------------------------------------------------------
>D.viridis_T1453_3FTX
LLVVTIVCLDLGYSLECYEHDKVVTCKSWEKFCSKRMIVDEPNFLVITRSCATGCLEERNHVCCRSDKCNF*-------------------------------------------------------------------------------------------------------------------------------------------------------------------------------------------------------------------------------------------------------------------------------------------------------------------------------------------------------------------------------------------------------------------------------------------------------------------------------------------------------------------------------------------------------------------------------------------------------------------------------------------------------------------------------------------------------------------------------------------------------------------------------------------------------------------------------------------------------------------------------------------------------------------------------------------------------------------------------------------------------------------------------------------------------------------------------------------------------------------------------------------------------------------------------------------------------------------------------------------------------------------------------------------------------------------------------------------------------------------------------------------------------------------------------------------
>D.viridis_T3659_3FTX
VVTIVCLDLAHTRICYTHKSLQAKTTKTCEENSCYKMFIRTSREYISER------------------------------------------------------------------------------------------------------------------------------------------------------------------------------------------------------------------------------------------------------------------------------------------------------------------------------------------------------------------------------------------------------------------------------------------------------------------------------------------------------------------------------------------------------------------------------------------------------------------------------------------------------------------------------------------------------------------------------------------------------------------------------------------------------------------------------------------------------------------------------------------------------------------------------------------------------------------------------------------------------------------------------------------------------------------------------------------------------------------------------------------------------------------------------------------------------------------------------------------------------------------------------------------------------------------------------------------------------------------------------------------------------------------------------------------------------------------
>D.viridis_T3273_3FTX
SGCHLKTTCSAEEKFCAKQHNRISTLWWHGCVKTCTEEDTWKFYQKCCTTNLCNI*-----------------------------------------------------------------------------------------------------------------------------------------------------------------------------------------------------------------------------------------------------------------------------------------------------------------------------------------------------------------------------------------------------------------------------------------------------------------------------------------------------------------------------------------------------------------------------------------------------------------------------------------------------------------------------------------------------------------------------------------------------------------------------------------------------------------------------------------------------------------------------------------------------------------------------------------------------------------------------------------------------------------------------------------------------------------------------------------------------------------------------------------------------------------------------------------------------------------------------------------------------------------------------------------------------------------------------------------------------------------------------------------------------------------------------------------------------------
>D.viridis_T1196_3FTX
MKTLLFALLLVAFLFKDPVKSLQCYKCRIYPCPLKTTCSPEEKFCFRLLYITRILSRSGCAKTCTEEKSWIFYRTCCTTNFCNR*------------------------------------------------------------------------------------------------------------------------------------------------------------------------------------------------------------------------------------------------------------------------------------------------------------------------------------------------------------------------------------------------------------------------------------------------------------------------------------------------------------------------------------------------------------------------------------------------------------------------------------------------------------------------------------------------------------------------------------------------------------------------------------------------------------------------------------------------------------------------------------------------------------------------------------------------------------------------------------------------------------------------------------------------------------------------------------------------------------------------------------------------------------------------------------------------------------------------------------------------------------------------------------------------------------------------------------------------------------------------------------------------------------------------------
>D.viridis_T0410_3FTX
MKTLLLTLLVVTIVCLDLAFTTICYTHQSTAPETTTSCGDYFCYKKSWDNHHGHQIIRGCGCPTGKPGIKTQCCKINKCNG*---------------------------------------------------------------------------------------------------------------------------------------------------------------------------------------------------------------------------------------------------------------------------------------------------------------------------------------------------------------------------------------------------------------------------------------------------------------------------------------------------------------------------------------------------------------------------------------------------------------------------------------------------------------------------------------------------------------------------------------------------------------------------------------------------------------------------------------------------------------------------------------------------------------------------------------------------------------------------------------------------------------------------------------------------------------------------------------------------------------------------------------------------------------------------------------------------------------------------------------------------------------------------------------------------------------------------------------------------------------------------------------------------------------------------------
>D.viridis_T1693_3FTX
LFALLLVAFLFKDPVKSLECYTCGVFGCYHKTTCSTEQKFCCKQHNRILGVDWYGCVQTCTEEDNWKVYRKCCTTDLCNVN----------------------------------------------------------------------------------------------------------------------------------------------------------------------------------------------------------------------------------------------------------------------------------------------------------------------------------------------------------------------------------------------------------------------------------------------------------------------------------------------------------------------------------------------------------------------------------------------------------------------------------------------------------------------------------------------------------------------------------------------------------------------------------------------------------------------------------------------------------------------------------------------------------------------------------------------------------------------------------------------------------------------------------------------------------------------------------------------------------------------------------------------------------------------------------------------------------------------------------------------------------------------------------------------------------------------------------------------------------------------------------------------------------------------------------
>D.viridis_T1801_3FTX
TLLLTLLVVTIVCLDLAYTRICYNHQSTTRATTKSCEENSCYKKYWRDHRGTIIERGCGCPKVKPGVGIRCCQSDKCNY*-----------------------------------------------------------------------------------------------------------------------------------------------------------------------------------------------------------------------------------------------------------------------------------------------------------------------------------------------------------------------------------------------------------------------------------------------------------------------------------------------------------------------------------------------------------------------------------------------------------------------------------------------------------------------------------------------------------------------------------------------------------------------------------------------------------------------------------------------------------------------------------------------------------------------------------------------------------------------------------------------------------------------------------------------------------------------------------------------------------------------------------------------------------------------------------------------------------------------------------------------------------------------------------------------------------------------------------------------------------------------------------------------------------------------------------
>D.viridis_T1739_3FTX
FALLLVAFLFKDPVKSLECYKCGASGCRIKITWAAEEKFCSKWLNRISKLKWRGCAKTCIEEDNGWFYRKCCTTNLCNT*-----------------------------------------------------------------------------------------------------------------------------------------------------------------------------------------------------------------------------------------------------------------------------------------------------------------------------------------------------------------------------------------------------------------------------------------------------------------------------------------------------------------------------------------------------------------------------------------------------------------------------------------------------------------------------------------------------------------------------------------------------------------------------------------------------------------------------------------------------------------------------------------------------------------------------------------------------------------------------------------------------------------------------------------------------------------------------------------------------------------------------------------------------------------------------------------------------------------------------------------------------------------------------------------------------------------------------------------------------------------------------------------------------------------------------------
>D.viridis_T2662_3FTX
MKTLLLTLVVLTIVCLDLGYTLTCVTSKSIFGITTEDCPDGQNLCFKRRHYVVPKIYDITRGCVATCPKPENYDSIHCCKTDKCNE*----------------------------------------------------------------------------------------------------------------------------------------------------------------------------------------------------------------------------------------------------------------------------------------------------------------------------------------------------------------------------------------------------------------------------------------------------------------------------------------------------------------------------------------------------------------------------------------------------------------------------------------------------------------------------------------------------------------------------------------------------------------------------------------------------------------------------------------------------------------------------------------------------------------------------------------------------------------------------------------------------------------------------------------------------------------------------------------------------------------------------------------------------------------------------------------------------------------------------------------------------------------------------------------------------------------------------------------------------------------------------------------------------------------------------
>D.viridis_T0298_3FTX
MKTLLLTLLVVTIVCLDLGYSLECYHQHTVVTCQPWEKFCTKRCIVAGPRFVVFIRDCATECEQEGNRVCCQTDRCNK*------------------------------------------------------------------------------------------------------------------------------------------------------------------------------------------------------------------------------------------------------------------------------------------------------------------------------------------------------------------------------------------------------------------------------------------------------------------------------------------------------------------------------------------------------------------------------------------------------------------------------------------------------------------------------------------------------------------------------------------------------------------------------------------------------------------------------------------------------------------------------------------------------------------------------------------------------------------------------------------------------------------------------------------------------------------------------------------------------------------------------------------------------------------------------------------------------------------------------------------------------------------------------------------------------------------------------------------------------------------------------------------------------------------------------------
>D.viridis_T1757_3FTX
MKTLLLTLVVVTFVCLDLAYTRICHNQMSSQPPTTITCRVNSCYRKSWSNNPGTIIVRGCGCPKMKPGTKLNCCTSDKCNV*---------------------------------------------------------------------------------------------------------------------------------------------------------------------------------------------------------------------------------------------------------------------------------------------------------------------------------------------------------------------------------------------------------------------------------------------------------------------------------------------------------------------------------------------------------------------------------------------------------------------------------------------------------------------------------------------------------------------------------------------------------------------------------------------------------------------------------------------------------------------------------------------------------------------------------------------------------------------------------------------------------------------------------------------------------------------------------------------------------------------------------------------------------------------------------------------------------------------------------------------------------------------------------------------------------------------------------------------------------------------------------------------------------------------------------
>D.viridis_T1138_3FTX
MKTLLLTLLVVTIVCLDLANTLICYNDQSVIHPTTKTCRTKFCFKATWPIHKGGQVKRGCGCPKVKDAKLTCCTSDKCNY*----------------------------------------------------------------------------------------------------------------------------------------------------------------------------------------------------------------------------------------------------------------------------------------------------------------------------------------------------------------------------------------------------------------------------------------------------------------------------------------------------------------------------------------------------------------------------------------------------------------------------------------------------------------------------------------------------------------------------------------------------------------------------------------------------------------------------------------------------------------------------------------------------------------------------------------------------------------------------------------------------------------------------------------------------------------------------------------------------------------------------------------------------------------------------------------------------------------------------------------------------------------------------------------------------------------------------------------------------------------------------------------------------------------------------------
>D.viridis_T2055_3FTX
MKTLLFALLLVAFLFKNPVKSLECYKCGASGCRLKITCSTEGKFCSKRLNRISKLKWRGCAKTCIEEDNRWFYRKCCTTDLCNT*------------------------------------------------------------------------------------------------------------------------------------------------------------------------------------------------------------------------------------------------------------------------------------------------------------------------------------------------------------------------------------------------------------------------------------------------------------------------------------------------------------------------------------------------------------------------------------------------------------------------------------------------------------------------------------------------------------------------------------------------------------------------------------------------------------------------------------------------------------------------------------------------------------------------------------------------------------------------------------------------------------------------------------------------------------------------------------------------------------------------------------------------------------------------------------------------------------------------------------------------------------------------------------------------------------------------------------------------------------------------------------------------------------------------------
>D.viridis_T2201_3FTX
MKTLLFALLLFAFLFKDPVKSLECYTCDDSGCNLKITCSAEETFCYKWLFKKTNEQWLACAKTCTEEHSWMHYMKCCTTDLCNT*------------------------------------------------------------------------------------------------------------------------------------------------------------------------------------------------------------------------------------------------------------------------------------------------------------------------------------------------------------------------------------------------------------------------------------------------------------------------------------------------------------------------------------------------------------------------------------------------------------------------------------------------------------------------------------------------------------------------------------------------------------------------------------------------------------------------------------------------------------------------------------------------------------------------------------------------------------------------------------------------------------------------------------------------------------------------------------------------------------------------------------------------------------------------------------------------------------------------------------------------------------------------------------------------------------------------------------------------------------------------------------------------------------------------------
>D.viridis_T1282_3FTX
MKTLLLTLVVVTIVCLDLGDTTTCYNHLSTTPETTEICPDSQYFCYKKSGDGNHEVRIERGCTFSCPELRPNGKYVYCCRRDKCNQ*----------------------------------------------------------------------------------------------------------------------------------------------------------------------------------------------------------------------------------------------------------------------------------------------------------------------------------------------------------------------------------------------------------------------------------------------------------------------------------------------------------------------------------------------------------------------------------------------------------------------------------------------------------------------------------------------------------------------------------------------------------------------------------------------------------------------------------------------------------------------------------------------------------------------------------------------------------------------------------------------------------------------------------------------------------------------------------------------------------------------------------------------------------------------------------------------------------------------------------------------------------------------------------------------------------------------------------------------------------------------------------------------------------------------------
>D.viridis_T2812_3FTX
IVYLDLGYTLTCVTGKSIGGISTEECAAGQKICFKKWTKMGPKLYDVSRGCTGTCPKADEYGCVKCCKTDRCNK*----------------------------------------------------------------------------------------------------------------------------------------------------------------------------------------------------------------------------------------------------------------------------------------------------------------------------------------------------------------------------------------------------------------------------------------------------------------------------------------------------------------------------------------------------------------------------------------------------------------------------------------------------------------------------------------------------------------------------------------------------------------------------------------------------------------------------------------------------------------------------------------------------------------------------------------------------------------------------------------------------------------------------------------------------------------------------------------------------------------------------------------------------------------------------------------------------------------------------------------------------------------------------------------------------------------------------------------------------------------------------------------------------------------------------------------
>D.viridis_T0255_3FTX
MKTLLLTLVVVTIVCLDLGYTRRCYISWETSVTCPVGNDICFTKITCDGSCNTGGKRIGLGCAATCPTVKAGVEIKCCSTDNCNRLRLWVHPSNLLSSIRDHP*-----------------------------------------------------------------------------------------------------------------------------------------------------------------------------------------------------------------------------------------------------------------------------------------------------------------------------------------------------------------------------------------------------------------------------------------------------------------------------------------------------------------------------------------------------------------------------------------------------------------------------------------------------------------------------------------------------------------------------------------------------------------------------------------------------------------------------------------------------------------------------------------------------------------------------------------------------------------------------------------------------------------------------------------------------------------------------------------------------------------------------------------------------------------------------------------------------------------------------------------------------------------------------------------------------------------------------------------------------------------------------------------------------------
>D.viridis_T1183_3FTX
MKTLLFALLLVAFLFKDPVKSLECYKCGASGCRIKITCSAEEKFCSKWLNRISKLKWRGCAKTCIEED-----------------------------------------------------------------------------------------------------------------------------------------------------------------------------------------------------------------------------------------------------------------------------------------------------------------------------------------------------------------------------------------------------------------------------------------------------------------------------------------------------------------------------------------------------------------------------------------------------------------------------------------------------------------------------------------------------------------------------------------------------------------------------------------------------------------------------------------------------------------------------------------------------------------------------------------------------------------------------------------------------------------------------------------------------------------------------------------------------------------------------------------------------------------------------------------------------------------------------------------------------------------------------------------------------------------------------------------------------------------------------------------------------------------------------------------------
>D.viridis_T1449_3FTX
LLLTLVVVTIVCLDLASTMICYSHNTIMPERLKTCEENSCYREYLRRIAGITNRRGCGCPSAEPLFEIDCCTSDKCNV*------------------------------------------------------------------------------------------------------------------------------------------------------------------------------------------------------------------------------------------------------------------------------------------------------------------------------------------------------------------------------------------------------------------------------------------------------------------------------------------------------------------------------------------------------------------------------------------------------------------------------------------------------------------------------------------------------------------------------------------------------------------------------------------------------------------------------------------------------------------------------------------------------------------------------------------------------------------------------------------------------------------------------------------------------------------------------------------------------------------------------------------------------------------------------------------------------------------------------------------------------------------------------------------------------------------------------------------------------------------------------------------------------------------------------------
>D.viridis_T2191_3FTX
MKTLLLTLLVVTIVCLDLAYTRICYNHQSTTPATTKSCGENSCYKKTWRDHRGTIIE?---------------------------------------------------------------------------------------------------------------------------------------------------------------------------------------------------------------------------------------------------------------------------------------------------------------------------------------------------------------------------------------------------------------------------------------------------------------------------------------------------------------------------------------------------------------------------------------------------------------------------------------------------------------------------------------------------------------------------------------------------------------------------------------------------------------------------------------------------------------------------------------------------------------------------------------------------------------------------------------------------------------------------------------------------------------------------------------------------------------------------------------------------------------------------------------------------------------------------------------------------------------------------------------------------------------------------------------------------------------------------------------------------------------------------------------------------------
>D.viridis_T1207_3FTX
MKTLLLTLVVVTIVCLDLGYTRTCYKTYSDKSNTCPRGEDICYTKTWCDGFCSQRGKRVELGCAATCPKVKTGVEIKCCSTDYCNPFPVWNPRG*--------------------------------------------------------------------------------------------------------------------------------------------------------------------------------------------------------------------------------------------------------------------------------------------------------------------------------------------------------------------------------------------------------------------------------------------------------------------------------------------------------------------------------------------------------------------------------------------------------------------------------------------------------------------------------------------------------------------------------------------------------------------------------------------------------------------------------------------------------------------------------------------------------------------------------------------------------------------------------------------------------------------------------------------------------------------------------------------------------------------------------------------------------------------------------------------------------------------------------------------------------------------------------------------------------------------------------------------------------------------------------------------------------------------
>D.viridis_T1406_3FTX
RTCYKTPSVKPETCPHGENICYTETWCDAWCSQRGKRVELRCAATCPKVKVGVGIKCCSTDNCNKFQFGKPRG*-----------------------------------------------------------------------------------------------------------------------------------------------------------------------------------------------------------------------------------------------------------------------------------------------------------------------------------------------------------------------------------------------------------------------------------------------------------------------------------------------------------------------------------------------------------------------------------------------------------------------------------------------------------------------------------------------------------------------------------------------------------------------------------------------------------------------------------------------------------------------------------------------------------------------------------------------------------------------------------------------------------------------------------------------------------------------------------------------------------------------------------------------------------------------------------------------------------------------------------------------------------------------------------------------------------------------------------------------------------------------------------------------------------------------------------------
>D.viridis_T1815_3FTX
LVVTIVCLDLAYTRICHSQMSSQPPTTTFCRVNSCYRRTLRDPHDHRGTIIVRGCGCPRMKPGTKLECCTSDKCNV*--------------------------------------------------------------------------------------------------------------------------------------------------------------------------------------------------------------------------------------------------------------------------------------------------------------------------------------------------------------------------------------------------------------------------------------------------------------------------------------------------------------------------------------------------------------------------------------------------------------------------------------------------------------------------------------------------------------------------------------------------------------------------------------------------------------------------------------------------------------------------------------------------------------------------------------------------------------------------------------------------------------------------------------------------------------------------------------------------------------------------------------------------------------------------------------------------------------------------------------------------------------------------------------------------------------------------------------------------------------------------------------------------------------------------------------
>D.viridis_T3265_3FTX
WVIRRCAATCPKLEAQVNVECCARDKCNR*-------------------------------------------------------------------------------------------------------------------------------------------------------------------------------------------------------------------------------------------------------------------------------------------------------------------------------------------------------------------------------------------------------------------------------------------------------------------------------------------------------------------------------------------------------------------------------------------------------------------------------------------------------------------------------------------------------------------------------------------------------------------------------------------------------------------------------------------------------------------------------------------------------------------------------------------------------------------------------------------------------------------------------------------------------------------------------------------------------------------------------------------------------------------------------------------------------------------------------------------------------------------------------------------------------------------------------------------------------------------------------------------------------------------------------------------------------------------------------------
>D.viridis_T2795_3FTX
GGDACFQCGFTTLFATATGLFFGIFKIIIMLCADHRGTIIERGCGCPKVKQGIHLHCCQSDKCNN*-------------------------------------------------------------------------------------------------------------------------------------------------------------------------------------------------------------------------------------------------------------------------------------------------------------------------------------------------------------------------------------------------------------------------------------------------------------------------------------------------------------------------------------------------------------------------------------------------------------------------------------------------------------------------------------------------------------------------------------------------------------------------------------------------------------------------------------------------------------------------------------------------------------------------------------------------------------------------------------------------------------------------------------------------------------------------------------------------------------------------------------------------------------------------------------------------------------------------------------------------------------------------------------------------------------------------------------------------------------------------------------------------------------------------------------------------
>Bungarus_multicintus_bm002_3FTX
MKTLLLTLVVVTIVCLDLGYTIICRTRDTYQIPITFTNCEEGHVCYKYSTTETPNRILIHRGCAAKCPKRLRVICCSTDKCNK--------------------------------------------------------------------------------------------------------------------------------------------------------------------------------------------------------------------------------------------------------------------------------------------------------------------------------------------------------------------------------------------------------------------------------------------------------------------------------------------------------------------------------------------------------------------------------------------------------------------------------------------------------------------------------------------------------------------------------------------------------------------------------------------------------------------------------------------------------------------------------------------------------------------------------------------------------------------------------------------------------------------------------------------------------------------------------------------------------------------------------------------------------------------------------------------------------------------------------------------------------------------------------------------------------------------------------------------------------------------------------------------------------------------------------
>Bungarus_multicintus_bm004_3FTX
MKTLLLTLVVVTIICLDLGYTEMCNMCVRPYPFMSSCCPEGQDRCYKSYWVNENGKQKKYHGKYPVILERGCVTACTGPGSGSIYNLYTCCPTNRCGSSSTSG------------------------------------------------------------------------------------------------------------------------------------------------------------------------------------------------------------------------------------------------------------------------------------------------------------------------------------------------------------------------------------------------------------------------------------------------------------------------------------------------------------------------------------------------------------------------------------------------------------------------------------------------------------------------------------------------------------------------------------------------------------------------------------------------------------------------------------------------------------------------------------------------------------------------------------------------------------------------------------------------------------------------------------------------------------------------------------------------------------------------------------------------------------------------------------------------------------------------------------------------------------------------------------------------------------------------------------------------------------------------------------------------------------
>Bungarus_multicintus_bm013_3FTX
MKTLLLTLVVVTIVCLDLGYTMQCKTCSFYTCPNSETCPDGKNICVKRSWTAVRGDGPKREIRRECAATCPPSKLGLTVFCCTTDNCNH--------------------------------------------------------------------------------------------------------------------------------------------------------------------------------------------------------------------------------------------------------------------------------------------------------------------------------------------------------------------------------------------------------------------------------------------------------------------------------------------------------------------------------------------------------------------------------------------------------------------------------------------------------------------------------------------------------------------------------------------------------------------------------------------------------------------------------------------------------------------------------------------------------------------------------------------------------------------------------------------------------------------------------------------------------------------------------------------------------------------------------------------------------------------------------------------------------------------------------------------------------------------------------------------------------------------------------------------------------------------------------------------------------------------------
>Bungarus_multicintus_bm032_3FTX
MRTLLLTLVVLTIVCLDLGYTRKCLIKYSQANESSKTCPSGQLLCLKKWEIGNPSGKEVKRGCVATCPKPKKNEIIQCCAKDKCNK-----------------------------------------------------------------------------------------------------------------------------------------------------------------------------------------------------------------------------------------------------------------------------------------------------------------------------------------------------------------------------------------------------------------------------------------------------------------------------------------------------------------------------------------------------------------------------------------------------------------------------------------------------------------------------------------------------------------------------------------------------------------------------------------------------------------------------------------------------------------------------------------------------------------------------------------------------------------------------------------------------------------------------------------------------------------------------------------------------------------------------------------------------------------------------------------------------------------------------------------------------------------------------------------------------------------------------------------------------------------------------------------------------------------------------
>Bungarus_multicintus_bm047_3FTX
MKALLSALLLVAFLFKDPVKSMECYRCGVSGCHLKITCSAEETFCYKWLNKISNERWLGCAKTCTEKDTWNVYNKCCTTNLCNT-------------------------------------------------------------------------------------------------------------------------------------------------------------------------------------------------------------------------------------------------------------------------------------------------------------------------------------------------------------------------------------------------------------------------------------------------------------------------------------------------------------------------------------------------------------------------------------------------------------------------------------------------------------------------------------------------------------------------------------------------------------------------------------------------------------------------------------------------------------------------------------------------------------------------------------------------------------------------------------------------------------------------------------------------------------------------------------------------------------------------------------------------------------------------------------------------------------------------------------------------------------------------------------------------------------------------------------------------------------------------------------------------------------------------------
>Bungarus_multicintus_bm077_3FTX
MKTLLLTLVVLTIACLDLGYTKTCFNDDLTNPKTTELCRHSMYFCFKNSWIAGGVERIERGCSLTCPDIKYNGKYIYCCTRDNCNA-----------------------------------------------------------------------------------------------------------------------------------------------------------------------------------------------------------------------------------------------------------------------------------------------------------------------------------------------------------------------------------------------------------------------------------------------------------------------------------------------------------------------------------------------------------------------------------------------------------------------------------------------------------------------------------------------------------------------------------------------------------------------------------------------------------------------------------------------------------------------------------------------------------------------------------------------------------------------------------------------------------------------------------------------------------------------------------------------------------------------------------------------------------------------------------------------------------------------------------------------------------------------------------------------------------------------------------------------------------------------------------------------------------------------------
>Bungarus_multicintus_bm085_3FTX
MKTLLLTLVVVTIVCLDLGYTIVCHTTATSPISAVTCPPGENLCYRKMWCDAFCSSRGKVVELGCAATCPSKKPYEEVTCCSTDKCNPHPKQRPG--------------------------------------------------------------------------------------------------------------------------------------------------------------------------------------------------------------------------------------------------------------------------------------------------------------------------------------------------------------------------------------------------------------------------------------------------------------------------------------------------------------------------------------------------------------------------------------------------------------------------------------------------------------------------------------------------------------------------------------------------------------------------------------------------------------------------------------------------------------------------------------------------------------------------------------------------------------------------------------------------------------------------------------------------------------------------------------------------------------------------------------------------------------------------------------------------------------------------------------------------------------------------------------------------------------------------------------------------------------------------------------------------------------------
>Bungarus_multicintus_bm020_CRISP
MIAFVVLLSLAAVLQQSSGTVDFASESSNKRENQKQIVDKHNALRRSVRPTARNMLQMEWNSNAAQNAKRWADRCTFAHSPPHLRTVGKFSCGENLFMSSQPYAWSKVIQSWYDENKKFVYGVGANPPGSVIGHYTQIVWYKSHLLGCAVTRCSSSKYIYVCQYCPAGNIIGSTATPYKSGPPCGDCPSACVNGLCTNPCKYNDDYTNCKSLAKQDRCQTERIKSKCGASCFCRTEII---------------------------------------------------------------------------------------------------------------------------------------------------------------------------------------------------------------------------------------------------------------------------------------------------------------------------------------------------------------------------------------------------------------------------------------------------------------------------------------------------------------------------------------------------------------------------------------------------------------------------------------------------------------------------------------------------------------------------------------------------------------------------------------------------------------------------------------------------------------------------------------------------------------------------------------------------------------------------------------------------------------------------------------------------------------------------------------------------------------------------------------------------------------------------------------------------------------------------------------------------------------------
>Bungarus_multicintus_bm131_C_type_Lectin
MGRFLLVSLGLLVVTFSLNGIGADYYCPSDWSSFNGFCYKLIKEEKSWNDAETYCTQLQDSGHLVSIHSWEESSYVKALISRNLALLNIWIGLNDPEKNRAWKWTDGSKFDYTSWELFEPGNVDSGEFCVQLTTLSLHLDWEAARCEAKNYFICKMSP-----------------------------------------------------------------------------------------------------------------------------------------------------------------------------------------------------------------------------------------------------------------------------------------------------------------------------------------------------------------------------------------------------------------------------------------------------------------------------------------------------------------------------------------------------------------------------------------------------------------------------------------------------------------------------------------------------------------------------------------------------------------------------------------------------------------------------------------------------------------------------------------------------------------------------------------------------------------------------------------------------------------------------------------------------------------------------------------------------------------------------------------------------------------------------------------------------------------------------------------------------------------------------------------------------------------------------------------------------
>Bungarus_multicintus_bm220_C_type_Lectin
MERFLFVSLGLLVVAFSLRGIGANRYCPAGWSSYNVFCYKLYNRPMTWDQAERFCMEEEENCQLASINDAGESVKLSNHISQSLKFFDVWMGLRLSKRKGIWEWSDGSNLSYTSWEEGEPNNLFNNEFCAALSAGSRYLQWNDKNCKHLHPFVCKFLA-----------------------------------------------------------------------------------------------------------------------------------------------------------------------------------------------------------------------------------------------------------------------------------------------------------------------------------------------------------------------------------------------------------------------------------------------------------------------------------------------------------------------------------------------------------------------------------------------------------------------------------------------------------------------------------------------------------------------------------------------------------------------------------------------------------------------------------------------------------------------------------------------------------------------------------------------------------------------------------------------------------------------------------------------------------------------------------------------------------------------------------------------------------------------------------------------------------------------------------------------------------------------------------------------------------------------------------------------------
>Bungarus_multicintus_bm224_NGF
MSMLCYTLIIAFLIGIWAAPKSEDNVPLGSPAKSDFSDTNCAQTHEGLKTSRNTDQHHPTPKKSEDQELGSAANIIVDPKLFQKRRFQSPRVLFSTQPPPLSRDEQSVKFLDTEDTLNRNIWANNENHPVHNQGEHSVCDSISVWVTNKTKATDIKGNTVTVMVDVNLNNEVYKQYFFETKCRNPNPVPSGCRGIDSRHWNSYCTTTDTFVKALPWKASGILALIG---------------------------------------------------------------------------------------------------------------------------------------------------------------------------------------------------------------------------------------------------------------------------------------------------------------------------------------------------------------------------------------------------------------------------------------------------------------------------------------------------------------------------------------------------------------------------------------------------------------------------------------------------------------------------------------------------------------------------------------------------------------------------------------------------------------------------------------------------------------------------------------------------------------------------------------------------------------------------------------------------------------------------------------------------------------------------------------------------------------------------------------------------------------------------------------------------------------------------------------------------------------------------------
>Bungarus_multicintus_bm026_Natriuretic_Peptide
MVGPSRLAGGGLLLLLLALLPVALDGKPAPPSQALHKAPAGGTKASQIMQVLLPESKKSWAARDRMVGPYNPAGGGGGHPSSCFGHKIDRISHSSGMGCGRRPNAPAGGTKASQIMQVLLPESKKSRAARDRMVGPDNRAGGGGGGGGGDSSRQQELAKKDQHNNCFGRRIDRISHSTDLGCRRRPNPPPAPTAAPLAVAQFNSKSSQVA-------------------------------------------------------------------------------------------------------------------------------------------------------------------------------------------------------------------------------------------------------------------------------------------------------------------------------------------------------------------------------------------------------------------------------------------------------------------------------------------------------------------------------------------------------------------------------------------------------------------------------------------------------------------------------------------------------------------------------------------------------------------------------------------------------------------------------------------------------------------------------------------------------------------------------------------------------------------------------------------------------------------------------------------------------------------------------------------------------------------------------------------------------------------------------------------------------------------------------------------------------------------------------------------------
>Bungarus_multicintus_bm008_PLA2
MNPAHLLILSAVCVSLLGAANVPPQHLNLYQFKNMIVCAGTRPWIGYVNYGCYCGAGGSGTPVDELDRCCYVHDNCYGEAEKIPGCNPKTKTYSYTCTKPNLTCTDAAGTCARIVCDCDRTAAICFAAAPYNINNFMISSSTHCQ------------------------------------------------------------------------------------------------------------------------------------------------------------------------------------------------------------------------------------------------------------------------------------------------------------------------------------------------------------------------------------------------------------------------------------------------------------------------------------------------------------------------------------------------------------------------------------------------------------------------------------------------------------------------------------------------------------------------------------------------------------------------------------------------------------------------------------------------------------------------------------------------------------------------------------------------------------------------------------------------------------------------------------------------------------------------------------------------------------------------------------------------------------------------------------------------------------------------------------------------------------------------------------------------------------------------------------------------------------------
>pdb|2OSN|A_Chain_A_An_Alternate_Description_Of_A_Crystal_Structure_Of_Phospholipase_A2_From_Bungarus_Caeruleus
NLQQFKNMIQCAGTRTWTAYINYGCYCGKGGSGTPVDKLDRCCYTHDHCYNQADSIPGCNPNIKTYSYTCTQPNITCTRTADACAKFLCDCDRTAAICFASAPYNINNIMISASNSCQ---------------------------------------------------------------------------------------------------------------------------------------------------------------------------------------------------------------------------------------------------------------------------------------------------------------------------------------------------------------------------------------------------------------------------------------------------------------------------------------------------------------------------------------------------------------------------------------------------------------------------------------------------------------------------------------------------------------------------------------------------------------------------------------------------------------------------------------------------------------------------------------------------------------------------------------------------------------------------------------------------------------------------------------------------------------------------------------------------------------------------------------------------------------------------------------------------------------------------------------------------------------------------------------------------------------------------------------------------------------------------------------------
>pdb|1U4J|B_Chain_B_Crystal_Structure_Of_A_Carbohydrate_Induced_Dimer_Of_Group_I_Phospholipase_A2_From_Bungarus_Caeruleus_At_2.1_A_Resolution
NLKQFKNMIQCAGTRTWTSYIGYGCYCGYGGSGTPVDELDRCCYTHDHCYNKAANIPGCNPLIKTYSYTCTKPNITCNDTSDSCARFICDCDRTAAICFASAPYNINNIMISASTSCQ---------------------------------------------------------------------------------------------------------------------------------------------------------------------------------------------------------------------------------------------------------------------------------------------------------------------------------------------------------------------------------------------------------------------------------------------------------------------------------------------------------------------------------------------------------------------------------------------------------------------------------------------------------------------------------------------------------------------------------------------------------------------------------------------------------------------------------------------------------------------------------------------------------------------------------------------------------------------------------------------------------------------------------------------------------------------------------------------------------------------------------------------------------------------------------------------------------------------------------------------------------------------------------------------------------------------------------------------------------------------------------------------
>pdb|1U4J|A_Chain_A_Crystal_Structure_Of_A_Carbohydrate_Induced_Dimer_Of_Group_I_Phospholipase_A2_From_Bungarus_Caeruleus_At_2.1_A_Resolution
NLKQFKNMIQCAGTRTWTSYIGYGCYCGYGGSGTPVDELDRCCYTHDHCYNKAANIPGCNPLIKTYSYTCTKPNITCNDTSDSCARFICDCDRTAAICFASAPYNINNIMISASTSCQ---------------------------------------------------------------------------------------------------------------------------------------------------------------------------------------------------------------------------------------------------------------------------------------------------------------------------------------------------------------------------------------------------------------------------------------------------------------------------------------------------------------------------------------------------------------------------------------------------------------------------------------------------------------------------------------------------------------------------------------------------------------------------------------------------------------------------------------------------------------------------------------------------------------------------------------------------------------------------------------------------------------------------------------------------------------------------------------------------------------------------------------------------------------------------------------------------------------------------------------------------------------------------------------------------------------------------------------------------------------------------------------------
>pdb|1FE5|A_Chain_A_Sequence_And_Crystal_Structure_Of_A_Basic_Phospholipase_A2_From_Common_Krait_(Bungarus_Caeruleus)_At_2.4_Resolution:_Identification_And_Characterization_Of_Its_Pharmacological_Site.
NLIQFKNMIQCAGTRPWTAYVNYGCYCGKGGSGTPVDELDRCCYTHDNCYNEAEKIPGCNPNIKTYSYTCTEPNLTCTDTADTCARFLCNCDRTAAICFASAPYNSNNVMISSSTNCQ---------------------------------------------------------------------------------------------------------------------------------------------------------------------------------------------------------------------------------------------------------------------------------------------------------------------------------------------------------------------------------------------------------------------------------------------------------------------------------------------------------------------------------------------------------------------------------------------------------------------------------------------------------------------------------------------------------------------------------------------------------------------------------------------------------------------------------------------------------------------------------------------------------------------------------------------------------------------------------------------------------------------------------------------------------------------------------------------------------------------------------------------------------------------------------------------------------------------------------------------------------------------------------------------------------------------------------------------------------------------------------------------
>AAG13412.1_phospholipase_A2_Bungarus_caeruleus
MYPAHLLVLVAVCVSLLGAANIPPQPLNLIQFKNMIQCAGTRPWTAYVNYGCYCGKGGSGTPVDELDRCCYTHDNCYNEAEKIPGCNPNIKTYSYTCTEPNLTCTDTADTCARFLCDCDRTAAICFASAPYNSNNVMISSSTNCQ------------------------------------------------------------------------------------------------------------------------------------------------------------------------------------------------------------------------------------------------------------------------------------------------------------------------------------------------------------------------------------------------------------------------------------------------------------------------------------------------------------------------------------------------------------------------------------------------------------------------------------------------------------------------------------------------------------------------------------------------------------------------------------------------------------------------------------------------------------------------------------------------------------------------------------------------------------------------------------------------------------------------------------------------------------------------------------------------------------------------------------------------------------------------------------------------------------------------------------------------------------------------------------------------------------------------------------------------------------------
>AAL87004.1_beta-bungarotoxin_A2_chain_precursor_Bungarus_caeruleus
MYPAHLLVLSAVCVSLLGAANIPPYPLNLINFMEMIRYTIPCDKTWGHYADYGCYCGAGGSGTPVDALDRCCYVHDNCYGVAENKHKCNPKTQSCSYKLTKRTIICYGAAGTCGRIVCDCDRTAALCFGDSEYIGAHKNIDTKRHCQ----------------------------------------------------------------------------------------------------------------------------------------------------------------------------------------------------------------------------------------------------------------------------------------------------------------------------------------------------------------------------------------------------------------------------------------------------------------------------------------------------------------------------------------------------------------------------------------------------------------------------------------------------------------------------------------------------------------------------------------------------------------------------------------------------------------------------------------------------------------------------------------------------------------------------------------------------------------------------------------------------------------------------------------------------------------------------------------------------------------------------------------------------------------------------------------------------------------------------------------------------------------------------------------------------------------------------------------------------------------
>AAL87003.1_beta-bungarotoxin_A_chain_precursor_Bungarus_caeruleus
MYPAHLLILSAVCVSLLGAANIPPHPLNLINFMNMIRYTIPCEKTWGEYTNYGCYCGAGGSGTPIDALDRCCYVHDNCYGDAEKIHKCSPKTQSYSYKLTRRTIICYGAAGTCARIVCDCDRTAALCFGDSEYIEGHKRIDTKRYCQ----------------------------------------------------------------------------------------------------------------------------------------------------------------------------------------------------------------------------------------------------------------------------------------------------------------------------------------------------------------------------------------------------------------------------------------------------------------------------------------------------------------------------------------------------------------------------------------------------------------------------------------------------------------------------------------------------------------------------------------------------------------------------------------------------------------------------------------------------------------------------------------------------------------------------------------------------------------------------------------------------------------------------------------------------------------------------------------------------------------------------------------------------------------------------------------------------------------------------------------------------------------------------------------------------------------------------------------------------------------
>AAS20530.1_phospholipase_A2_isoform_1_partial_Bungarus_caeruleus
LVAVCVSLLGAANIPPQPLNLYQLMNMIQCANTRTWPSYTNYGCYCGKGGSGTPVDDLDRCCYTHDHCYNDAKNIDGCNPVTKTYSYTCTEPTITCNDSKDKCARFVCDCDRTAAICFAKAPYNTSNVMIRSTNSCQ--------------------------------------------------------------------------------------------------------------------------------------------------------------------------------------------------------------------------------------------------------------------------------------------------------------------------------------------------------------------------------------------------------------------------------------------------------------------------------------------------------------------------------------------------------------------------------------------------------------------------------------------------------------------------------------------------------------------------------------------------------------------------------------------------------------------------------------------------------------------------------------------------------------------------------------------------------------------------------------------------------------------------------------------------------------------------------------------------------------------------------------------------------------------------------------------------------------------------------------------------------------------------------------------------------------------------------------------------------------------------
>AAR19229.1_phospholipase_A2_isoform_3_partial_Bungarus_caeruleus
LVAVCVSLLGAANIPPQPLNLQQFKNMIQCAGTRTWTAYINYGCYCGKGGSGTPVDKLDRCCYTHDHCYNQADSIPGCNPNIKTYSYTCTQPNITCTRTADACAKFLCDCDRTAAICFASAPYNINNIMISASNSCQ--------------------------------------------------------------------------------------------------------------------------------------------------------------------------------------------------------------------------------------------------------------------------------------------------------------------------------------------------------------------------------------------------------------------------------------------------------------------------------------------------------------------------------------------------------------------------------------------------------------------------------------------------------------------------------------------------------------------------------------------------------------------------------------------------------------------------------------------------------------------------------------------------------------------------------------------------------------------------------------------------------------------------------------------------------------------------------------------------------------------------------------------------------------------------------------------------------------------------------------------------------------------------------------------------------------------------------------------------------------------------
>AAR19228.1_phospholipase_A2_isoform_2_partial_Bungarus_caeruleus
LVAVCVSLLGAANIPPQPLNLKQFKNMIQCAGTRTWTSYIGYGCYCGYGGSGTPVDELDRCCYTHDHCYNKAANIPGCNPLIKTYSYTCTKPNITCNDTSDSCARFICDCDRTAAICFASAPYNINNIMISASTSCQ--------------------------------------------------------------------------------------------------------------------------------------------------------------------------------------------------------------------------------------------------------------------------------------------------------------------------------------------------------------------------------------------------------------------------------------------------------------------------------------------------------------------------------------------------------------------------------------------------------------------------------------------------------------------------------------------------------------------------------------------------------------------------------------------------------------------------------------------------------------------------------------------------------------------------------------------------------------------------------------------------------------------------------------------------------------------------------------------------------------------------------------------------------------------------------------------------------------------------------------------------------------------------------------------------------------------------------------------------------------------------
>CAM11302.1_alpha-delta-bungarotoxin-4_partial_Bungarus_caeruleus
YTLLCHTTSTSPISTVTCPSGENLCYTKMWCDAFCSSRGKVIELGCVATCPQPKPYEEVTCCSTDKCNPHPKQRPG---------------------------------------------------------------------------------------------------------------------------------------------------------------------------------------------------------------------------------------------------------------------------------------------------------------------------------------------------------------------------------------------------------------------------------------------------------------------------------------------------------------------------------------------------------------------------------------------------------------------------------------------------------------------------------------------------------------------------------------------------------------------------------------------------------------------------------------------------------------------------------------------------------------------------------------------------------------------------------------------------------------------------------------------------------------------------------------------------------------------------------------------------------------------------------------------------------------------------------------------------------------------------------------------------------------------------------------------------------------------------------------------------------------------------------------
>pdb|1G2X|C_Chain_C_Sequence_Induced_Trimerization_Of_Krait_Pla2:_Crystal_Structure_Of_The_Trimeric_Form_Of_Krait_Pla2
NLQQFKNMIQCAGTRTWTAYINYGCYCGKGGSGTPVDKLDRCCYTHDHCYNQADSIPGCNPNIKTYSYTCTQPNITCTRTADACAKFLCDCDRTAAICFASAPYNINNIMISASNSCQ---------------------------------------------------------------------------------------------------------------------------------------------------------------------------------------------------------------------------------------------------------------------------------------------------------------------------------------------------------------------------------------------------------------------------------------------------------------------------------------------------------------------------------------------------------------------------------------------------------------------------------------------------------------------------------------------------------------------------------------------------------------------------------------------------------------------------------------------------------------------------------------------------------------------------------------------------------------------------------------------------------------------------------------------------------------------------------------------------------------------------------------------------------------------------------------------------------------------------------------------------------------------------------------------------------------------------------------------------------------------------------------------
>pdb|1G2X|B_Chain_B_Sequence_Induced_Trimerization_Of_Krait_Pla2:_Crystal_Structure_Of_The_Trimeric_Form_Of_Krait_Pla2
NLQQFKNMIQCAGTRTWTAYINYGCYCGKGGSGTPVDKLDRCCYTHDHCYNQADSIPGCNPNIKTYSYTCTQPNITCTRTADACAKFLCDCDRTAAICFASAPYNINNIMISASNSCQ---------------------------------------------------------------------------------------------------------------------------------------------------------------------------------------------------------------------------------------------------------------------------------------------------------------------------------------------------------------------------------------------------------------------------------------------------------------------------------------------------------------------------------------------------------------------------------------------------------------------------------------------------------------------------------------------------------------------------------------------------------------------------------------------------------------------------------------------------------------------------------------------------------------------------------------------------------------------------------------------------------------------------------------------------------------------------------------------------------------------------------------------------------------------------------------------------------------------------------------------------------------------------------------------------------------------------------------------------------------------------------------------
>pdb|1G2X|A_Chain_A_Sequence_Induced_Trimerization_Of_Krait_Pla2:_Crystal_Structure_Of_The_Trimeric_Form_Of_Krait_Pla2
NLQQFKNMIQCAGTRTWTAYINYGCYCGKGGSGTPVDKLDRCCYTHDHCYNQADSIPGCNPNIKTYSYTCTQPNITCTRTADACAKFLCDCDRTAAICFASAPYNINNIMISASNSCQ---------------------------------------------------------------------------------------------------------------------------------------------------------------------------------------------------------------------------------------------------------------------------------------------------------------------------------------------------------------------------------------------------------------------------------------------------------------------------------------------------------------------------------------------------------------------------------------------------------------------------------------------------------------------------------------------------------------------------------------------------------------------------------------------------------------------------------------------------------------------------------------------------------------------------------------------------------------------------------------------------------------------------------------------------------------------------------------------------------------------------------------------------------------------------------------------------------------------------------------------------------------------------------------------------------------------------------------------------------------------------------------------
>sp|Q6SLM1.1|PA2B5_BUNCE_RecName:_Full_Basic_phospholipase_A2_2_Short_svPLA2_AltName:_Full_Phosphatidylcholine_2-acylhydrolase_Flags:_Precursor
LVAVCVSLLGAANIPPQPLNLKQFKNMIQCAGTRTWTSYIGYGCYCGYGGSGTPVDELDRCCYTHDHCYNKAANIPGCNPLIKTYSYTCTKPNITCNDTSDSCARFICDCDRTAAICFASAPYNINNIMISASTSCQ--------------------------------------------------------------------------------------------------------------------------------------------------------------------------------------------------------------------------------------------------------------------------------------------------------------------------------------------------------------------------------------------------------------------------------------------------------------------------------------------------------------------------------------------------------------------------------------------------------------------------------------------------------------------------------------------------------------------------------------------------------------------------------------------------------------------------------------------------------------------------------------------------------------------------------------------------------------------------------------------------------------------------------------------------------------------------------------------------------------------------------------------------------------------------------------------------------------------------------------------------------------------------------------------------------------------------------------------------------------------------
>sp|Q9DF52.1|PA2B_BUNCE_RecName:_Full_Basic_phospholipase_A2_KPA2_Short_svPLA2_AltName:_Full_Phosphatidylcholine_2-acylhydrolase_Flags:_Precursor
MYPAHLLVLVAVCVSLLGAANIPPQPLNLIQFKNMIQCAGTRPWTAYVNYGCYCGKGGSGTPVDELDRCCYTHDNCYNEAEKIPGCNPNIKTYSYTCTEPNLTCTDTADTCARFLCDCDRTAAICFASAPYNSNNVMISSSTNCQ------------------------------------------------------------------------------------------------------------------------------------------------------------------------------------------------------------------------------------------------------------------------------------------------------------------------------------------------------------------------------------------------------------------------------------------------------------------------------------------------------------------------------------------------------------------------------------------------------------------------------------------------------------------------------------------------------------------------------------------------------------------------------------------------------------------------------------------------------------------------------------------------------------------------------------------------------------------------------------------------------------------------------------------------------------------------------------------------------------------------------------------------------------------------------------------------------------------------------------------------------------------------------------------------------------------------------------------------------------------
>pdb|1TC8|A_Chain_A_Crystal_Structure_Of_Krait-Venom_Phospholipase_A2_In_A_Complex_With_A_Natural_Fatty_Acid_Tridecanoic_Acid
NLYQLMNMIQCANTRTWPSYTNYGCYCGKGGSGTPVDDLDRCCYTHDHCYNDAKNIDGCNPVTKTYSYTCTEPTITCNDSKDKCARFVCDCDRTAAICFAKAPYNTSNVMIRSTNSCQ---------------------------------------------------------------------------------------------------------------------------------------------------------------------------------------------------------------------------------------------------------------------------------------------------------------------------------------------------------------------------------------------------------------------------------------------------------------------------------------------------------------------------------------------------------------------------------------------------------------------------------------------------------------------------------------------------------------------------------------------------------------------------------------------------------------------------------------------------------------------------------------------------------------------------------------------------------------------------------------------------------------------------------------------------------------------------------------------------------------------------------------------------------------------------------------------------------------------------------------------------------------------------------------------------------------------------------------------------------------------------------------------
>pdb|1DPY|A_Chain_A_Three-Dimensional_Structure_Of_A_Novel_Phospholipase_A2_From_Indian_Common_Krait_At_2.45_A_Resolution
NLIQFKNMIQCAGTRIWTAYVAYGCYCGKGGSGTPVDELDRCCYTHDHCYNEAEKIPGCNPNIKTYSYTCTQPNLTCTDSADTCAQFLCECDRTAAICFASAPYNSNNIMLSSSTSCQ---------------------------------------------------------------------------------------------------------------------------------------------------------------------------------------------------------------------------------------------------------------------------------------------------------------------------------------------------------------------------------------------------------------------------------------------------------------------------------------------------------------------------------------------------------------------------------------------------------------------------------------------------------------------------------------------------------------------------------------------------------------------------------------------------------------------------------------------------------------------------------------------------------------------------------------------------------------------------------------------------------------------------------------------------------------------------------------------------------------------------------------------------------------------------------------------------------------------------------------------------------------------------------------------------------------------------------------------------------------------------------------------
>sp|Q8QFW4.1|PA2B1_BUNCE_RecName:_Full_Basic_phospholipase_A2_beta-bungarotoxin_A1_chain_Short_Beta-BuTX_A1_chain_Short_svPLA2_AltName:_Full_Phosphatidylcholine_2-acylhydrolase_Flags:_Precursor
MYPAHLLILSAVCVSLLGAANIPPHPLNLINFMNMIRYTIPCEKTWGEYTNYGCYCGAGGSGTPIDALDRCCYVHDNCYGDAEKIHKCSPKTQSYSYKLTRRTIICYGAAGTCARIVCDCDRTAALCFGDSEYIEGHKRIDTKRYCQ----------------------------------------------------------------------------------------------------------------------------------------------------------------------------------------------------------------------------------------------------------------------------------------------------------------------------------------------------------------------------------------------------------------------------------------------------------------------------------------------------------------------------------------------------------------------------------------------------------------------------------------------------------------------------------------------------------------------------------------------------------------------------------------------------------------------------------------------------------------------------------------------------------------------------------------------------------------------------------------------------------------------------------------------------------------------------------------------------------------------------------------------------------------------------------------------------------------------------------------------------------------------------------------------------------------------------------------------------------------
>sp|Q8QFW3.1|PA2B2_BUNCE_RecName:_Full_Basic_phospholipase_A2_beta-bungarotoxin_A2_chain_Short_Beta-BuTX_A2_chain_Short_svPLA2_AltName:_Full_Phosphatidylcholine_2-acylhydrolase_Flags:_Precursor
MYPAHLLVLSAVCVSLLGAANIPPYPLNLINFMEMIRYTIPCDKTWGHYADYGCYCGAGGSGTPVDALDRCCYVHDNCYGVAENKHKCNPKTQSCSYKLTKRTIICYGAAGTCGRIVCDCDRTAALCFGDSEYIGAHKNIDTKRHCQ----------------------------------------------------------------------------------------------------------------------------------------------------------------------------------------------------------------------------------------------------------------------------------------------------------------------------------------------------------------------------------------------------------------------------------------------------------------------------------------------------------------------------------------------------------------------------------------------------------------------------------------------------------------------------------------------------------------------------------------------------------------------------------------------------------------------------------------------------------------------------------------------------------------------------------------------------------------------------------------------------------------------------------------------------------------------------------------------------------------------------------------------------------------------------------------------------------------------------------------------------------------------------------------------------------------------------------------------------------------
>sp|Q6SLM2.1|PA2A1_BUNCE_RecName:_Full_Acidic_phospholipase_A2_1_Short_svPLA2_AltName:_Full_Phosphatidylcholine_2-acylhydrolase_Flags:_Precursor
LVAVCVSLLGAANIPPQPLNLYQLMNMIQCANTRTWPSYTNYGCYCGKGGSGTPVDDLDRCCYTHDHCYNDAKNIDGCNPVTKTYSYTCTEPTITCNDSKDKCARFVCDCDRTAAICFAKAPYNTSNVMIRSTNSCQ--------------------------------------------------------------------------------------------------------------------------------------------------------------------------------------------------------------------------------------------------------------------------------------------------------------------------------------------------------------------------------------------------------------------------------------------------------------------------------------------------------------------------------------------------------------------------------------------------------------------------------------------------------------------------------------------------------------------------------------------------------------------------------------------------------------------------------------------------------------------------------------------------------------------------------------------------------------------------------------------------------------------------------------------------------------------------------------------------------------------------------------------------------------------------------------------------------------------------------------------------------------------------------------------------------------------------------------------------------------------------
>sp|D2N116.1|3L2A_BUNCE_RecName:_Full_Alpha-delta-bungarotoxin-4_Short_Alpha-delta-Bgt-4_Flags:_Precursor
YTLLCHTTSTSPISTVTCPSGENLCYTKMWCDAFCSSRGKVIELGCVATCPQPKPYEEVTCCSTDKCNPHPKQRPG---------------------------------------------------------------------------------------------------------------------------------------------------------------------------------------------------------------------------------------------------------------------------------------------------------------------------------------------------------------------------------------------------------------------------------------------------------------------------------------------------------------------------------------------------------------------------------------------------------------------------------------------------------------------------------------------------------------------------------------------------------------------------------------------------------------------------------------------------------------------------------------------------------------------------------------------------------------------------------------------------------------------------------------------------------------------------------------------------------------------------------------------------------------------------------------------------------------------------------------------------------------------------------------------------------------------------------------------------------------------------------------------------------------------------------------
>pdb|1PO8|A_Chain_A_Crystal_Structure_Of_A_Complex_Formed_Between_Krait_Venom_Phospholipase_A2_And_Heptanoic_Acid_At_2.7_A_Resolution.
NLYQLMNMIQCANTRTWPSYTNYGCYCGKGGSGTPVDDLDRCCYTHDHCYNDAKNIDGCNPVTKTYSYTCTEPTITCNDSKDKCARFVCDCDRTAAICFAKAPYNTSNVMIRSTNSCQ---------------------------------------------------------------------------------------------------------------------------------------------------------------------------------------------------------------------------------------------------------------------------------------------------------------------------------------------------------------------------------------------------------------------------------------------------------------------------------------------------------------------------------------------------------------------------------------------------------------------------------------------------------------------------------------------------------------------------------------------------------------------------------------------------------------------------------------------------------------------------------------------------------------------------------------------------------------------------------------------------------------------------------------------------------------------------------------------------------------------------------------------------------------------------------------------------------------------------------------------------------------------------------------------------------------------------------------------------------------------------------------------
>pdb|1G0Z|B_Chain_B_Specific_Mutations_In_Krait_Pla2_Lead_To_Dimerization_Of_Protein_Molecules:_Crystal_Structure_Of_Krait_Pla2_At_2.1_Resolution
NLKQFKNMIQCAGTRTWTSYIGYGCYCGYGGSGTPVDELDRCCYTHDHCYNKAANIPGCNPLIKTYSYTCTKPNITCNDTSDSCARFICDCDRTAAICFASAPYNINNIMISASTSCQ---------------------------------------------------------------------------------------------------------------------------------------------------------------------------------------------------------------------------------------------------------------------------------------------------------------------------------------------------------------------------------------------------------------------------------------------------------------------------------------------------------------------------------------------------------------------------------------------------------------------------------------------------------------------------------------------------------------------------------------------------------------------------------------------------------------------------------------------------------------------------------------------------------------------------------------------------------------------------------------------------------------------------------------------------------------------------------------------------------------------------------------------------------------------------------------------------------------------------------------------------------------------------------------------------------------------------------------------------------------------------------------------
>pdb|1G0Z|A_Chain_A_Specific_Mutations_In_Krait_Pla2_Lead_To_Dimerization_Of_Protein_Molecules:_Crystal_Structure_Of_Krait_Pla2_At_2.1_Resolution
NLKQFKNMIQCAGTRTWTSYIGYGCYCGYGGSGTPVDELDRCCYTHDHCYNKAANIPGCNPLIKTYSYTCTKPNITCNDTSDSCARFICDCDRTAAICFASAPYNINNIMISASTSCQ---------------------------------------------------------------------------------------------------------------------------------------------------------------------------------------------------------------------------------------------------------------------------------------------------------------------------------------------------------------------------------------------------------------------------------------------------------------------------------------------------------------------------------------------------------------------------------------------------------------------------------------------------------------------------------------------------------------------------------------------------------------------------------------------------------------------------------------------------------------------------------------------------------------------------------------------------------------------------------------------------------------------------------------------------------------------------------------------------------------------------------------------------------------------------------------------------------------------------------------------------------------------------------------------------------------------------------------------------------------------------------------------
>sp|Q6SLM0.1|PA2B3_BUNCE_RecName:_Full_Basic_phospholipase_A2_3_Short_svPLA2_AltName:_Full_Phosphatidylcholine_2-acylhydrolase_Flags:_Precursor
LVAVCVSLLGAANIPPQPLNLQQFKNMIQCAGTRTWTAYINYGCYCGKGGSGTPVDKLDRCCYTHDHCYNQADSIPGCNPNIKTYSYTCTQPNITCTRTADACAKFLCDCDRTAAICFASAPYNINNIMISASNSCQ--------------------------------------------------------------------------------------------------------------------------------------------------------------------------------------------------------------------------------------------------------------------------------------------------------------------------------------------------------------------------------------------------------------------------------------------------------------------------------------------------------------------------------------------------------------------------------------------------------------------------------------------------------------------------------------------------------------------------------------------------------------------------------------------------------------------------------------------------------------------------------------------------------------------------------------------------------------------------------------------------------------------------------------------------------------------------------------------------------------------------------------------------------------------------------------------------------------------------------------------------------------------------------------------------------------------------------------------------------------------------
>Micrurus_fulvius_Mfulv_CTL_1a.seq_mRNA_sequence
MGHFTFISLCLMPMFLSLNEAECYTCPIDWLSRNGLCYKLFDDTKTWPDAEMFCRKHKPGCHLASIHSTAESADLAEYIYDYLKSEKNVWIGLNDPRKERIWEWTDRSSTNYTSWNEGEPNNSWNKEYCVHLLASEGYLKWNDTPCESLFAFICRCQF-----------------------------------------------------------------------------------------------------------------------------------------------------------------------------------------------------------------------------------------------------------------------------------------------------------------------------------------------------------------------------------------------------------------------------------------------------------------------------------------------------------------------------------------------------------------------------------------------------------------------------------------------------------------------------------------------------------------------------------------------------------------------------------------------------------------------------------------------------------------------------------------------------------------------------------------------------------------------------------------------------------------------------------------------------------------------------------------------------------------------------------------------------------------------------------------------------------------------------------------------------------------------------------------------------------------------------------------------------
>Micrurus_fulvius_Mfulv_CTL_2.seq_mRNA_sequence
MGQFLLVSLGLLLVAFSLNGIGADHHCPSDWYSFDKFCYKFIKQWKSWNDAEASCTRLQNSSHLASIHSQAEIFRVQKVIFMNTVLYDDVWIGLSDPWENGTWVWSDGSAYDYTSWVSEKPSAVDEEQHCVHLSSSSRYREWEAATCESNNYFICKM------------------------------------------------------------------------------------------------------------------------------------------------------------------------------------------------------------------------------------------------------------------------------------------------------------------------------------------------------------------------------------------------------------------------------------------------------------------------------------------------------------------------------------------------------------------------------------------------------------------------------------------------------------------------------------------------------------------------------------------------------------------------------------------------------------------------------------------------------------------------------------------------------------------------------------------------------------------------------------------------------------------------------------------------------------------------------------------------------------------------------------------------------------------------------------------------------------------------------------------------------------------------------------------------------------------------------------------------------
>Micrurus_fulvius_Mfulv_Kunitz-1a.seq_mRNA_sequence
MSSGGLLLLLGLLTLCAELTPVSSQQRPEYCNLPPDRRICRRILREFYFKPDINTCSQFNYGGCEGNQNHFKTMRECNRVCHG--------------------------------------------------------------------------------------------------------------------------------------------------------------------------------------------------------------------------------------------------------------------------------------------------------------------------------------------------------------------------------------------------------------------------------------------------------------------------------------------------------------------------------------------------------------------------------------------------------------------------------------------------------------------------------------------------------------------------------------------------------------------------------------------------------------------------------------------------------------------------------------------------------------------------------------------------------------------------------------------------------------------------------------------------------------------------------------------------------------------------------------------------------------------------------------------------------------------------------------------------------------------------------------------------------------------------------------------------------------------------------------------------------------------------------
>Micrurus_fulvius_Mfulv_Kunitz-3.seq_mRNA_sequence
MSSGGLLLLLGLLTLWAELTPVSSFQRPKLCSLPSETGKCNARKISFYYNPDSNKCQKFVYGGCGGNANNFKTIHECQRTCIG--------------------------------------------------------------------------------------------------------------------------------------------------------------------------------------------------------------------------------------------------------------------------------------------------------------------------------------------------------------------------------------------------------------------------------------------------------------------------------------------------------------------------------------------------------------------------------------------------------------------------------------------------------------------------------------------------------------------------------------------------------------------------------------------------------------------------------------------------------------------------------------------------------------------------------------------------------------------------------------------------------------------------------------------------------------------------------------------------------------------------------------------------------------------------------------------------------------------------------------------------------------------------------------------------------------------------------------------------------------------------------------------------------------------------------
>Micrurus_fulvius_Mfulv_Kunitz-7.seq_mRNA_sequence
MSSGGLLLLLVLHTFWAELTPVSGLRGPKYCYLPADPGPCRRYITAYYYNPSTHSCLQFVYGGCEGNENNFKTGHECHRACVR--------------------------------------------------------------------------------------------------------------------------------------------------------------------------------------------------------------------------------------------------------------------------------------------------------------------------------------------------------------------------------------------------------------------------------------------------------------------------------------------------------------------------------------------------------------------------------------------------------------------------------------------------------------------------------------------------------------------------------------------------------------------------------------------------------------------------------------------------------------------------------------------------------------------------------------------------------------------------------------------------------------------------------------------------------------------------------------------------------------------------------------------------------------------------------------------------------------------------------------------------------------------------------------------------------------------------------------------------------------------------------------------------------------------------------
>Micrurus_fulvius_Mfulv_Kunitz-8.seq_mRNA_sequence
MSSGGLLLLLGLLTLCAELTPVSSQQRPEYCYLPANRGPCKGKVPAFYYSPSTRKCKQFVYGGCGGNANNFKTIDECKRTCIG--------------------------------------------------------------------------------------------------------------------------------------------------------------------------------------------------------------------------------------------------------------------------------------------------------------------------------------------------------------------------------------------------------------------------------------------------------------------------------------------------------------------------------------------------------------------------------------------------------------------------------------------------------------------------------------------------------------------------------------------------------------------------------------------------------------------------------------------------------------------------------------------------------------------------------------------------------------------------------------------------------------------------------------------------------------------------------------------------------------------------------------------------------------------------------------------------------------------------------------------------------------------------------------------------------------------------------------------------------------------------------------------------------------------------------
>GAEP01002063.1_Micrurus_fulvius_Mfulv_SVMP_mRNA_sequence
MIQALLVTICLAVFPYKGSSIVLESGNVNDYEVVYPQKVPLLPKRGVQNPQPETKYEDTMQYEFQMKGEPVVLHLERNKGLFSEDYTETHYAPDGRIITTSPPVQDHCYYHGYIQNDADSSAVISACDGLKGHFKHQGETYFIEPLKLSDSEAHAIYKDENVEKEDVTLKICGVTQTTLESDEPIEKISQLTNTPEQDRYLQVKKYIEFYVVVDNRMYRYYKRKKHVIKRRVYEMVNLLNKMYRHLNFHIALTGLEIWTKRDEINVRSNVAVTLDLFGKWREKKLLPRKRNDNAQLLTRIDFNGNTLGLAHIGSLCSPKTSVAVVQDYGKGTSMVAVTMAHEMGHNLGINHDKGSCTCGSNKCIMSTRRTKPAYQFSSCSVQEHQRYLLRDRPQCILNKPLSTDIVSPPVCGNYFVEVGEECDCGSPQDCQSACCDARTCKLKHKAQCDSEECCEKCKFKKAGAKCRAAKDDCDLPELCTGRSAKCPTDSFQRNGHPCQNNQGYCYNGKCPIMKNQCIALMGSGVKVSRDMCFTLNQRGKGCGFCRKENGANIPCAAKDVKCGRLFCKKGNSMTCRCSVSPRDPDYGMVEPGTKCGDGMVCSNRQCVKVQTAY------------------------------------------------------------------------------------------------------------------------------------------------------------------------------------------------------------------------------------------------------------------------------------------------------------------------------------------------------------------------------------------------------------------------------------------------------------------------------------------------------------------------------------------------------------------------------------------------------------------------------------------------------------------------------------------------------------------------------------------------------------------------------------------------------------------------------------------------------------------------------
>GAEP01002003.1_Micrurus_fulvius_Mfulv_NGF-1a.seq_mRNA
MSMLCYTLIIAFLIGIWAAPKSEDNVPLGSPATPDLSDTSCAQTHEGLKTSRNTDQRHPAPKKAGDQELGSAANIIVDLKLFQKMRFQSPRVLFSTQPPPLSRDEQSVEFLDNEDALNRNIQTKSEDHPVHNLGEHSVCDSISLWVANKTIATDMKGNTVTVMEDVNLNNHVYKQYFFETKCRNPNPVPSGCRGIDSSHWNSYCTTAQTFVKALTMEGNQASWRFIRIDTACECVISRKTENF----------------------------------------------------------------------------------------------------------------------------------------------------------------------------------------------------------------------------------------------------------------------------------------------------------------------------------------------------------------------------------------------------------------------------------------------------------------------------------------------------------------------------------------------------------------------------------------------------------------------------------------------------------------------------------------------------------------------------------------------------------------------------------------------------------------------------------------------------------------------------------------------------------------------------------------------------------------------------------------------------------------------------------------------------------------------------------------------------------------------------------------------------------------------------------------------------------------------------------------------------------------
>GAEP01002004.1_Micrurus_fulvius_Mfulv_NGF-1b.seq_mRNA
MSMLCYTLIIAFLIGIWAAPKSEDNVPLGSPATSDLSDTSCAQTHEGLKTSRNTDQRHPAPKKAGDQELGSAANIIVDLKLFQKMRFQSPRVLFSTQPPPLSRDEQSVEFLDNEDALNRNIQTKSEDHPVHNLGEHSVCDSISLWVANKTIATDMKGNTVTVMEDVNLNNHVYKQYFFETKCRNPNPVPSGCRGIDSSHWNSYCTTAQTFVKALTMEGNQASWRFIRIDTACECVISRKTENF----------------------------------------------------------------------------------------------------------------------------------------------------------------------------------------------------------------------------------------------------------------------------------------------------------------------------------------------------------------------------------------------------------------------------------------------------------------------------------------------------------------------------------------------------------------------------------------------------------------------------------------------------------------------------------------------------------------------------------------------------------------------------------------------------------------------------------------------------------------------------------------------------------------------------------------------------------------------------------------------------------------------------------------------------------------------------------------------------------------------------------------------------------------------------------------------------------------------------------------------------------------
>GAEP01002005.1_Micrurus_fulvius_Mfulv_NP-1.seq_mRNA_sequence
MVGLSRLTGGGLLLVLALLPLALDGKPLEQAPTAPSRIIPFSRPVRKESQAVLDPMVHPERPAGSGDDGDSRRLEGPAKEALGDGCFGLKLDRIGTSSGLGCNPERPDPAPTALARIIPFSRPVRKESRAALDRMQHPG------------------------------------------------------------------------------------------------------------------------------------------------------------------------------------------------------------------------------------------------------------------------------------------------------------------------------------------------------------------------------------------------------------------------------------------------------------------------------------------------------------------------------------------------------------------------------------------------------------------------------------------------------------------------------------------------------------------------------------------------------------------------------------------------------------------------------------------------------------------------------------------------------------------------------------------------------------------------------------------------------------------------------------------------------------------------------------------------------------------------------------------------------------------------------------------------------------------------------------------------------------------------------------------------------------------------------------------------------------------------
>AAZ39879.1_natriuretic_peptide_Micrurus_fulvius
MVGLSRLTGGGLLLVLALLPLALDGKPLEEAPTAPSRIIPFSRPVRKESQAVLDPMVHPERPAGSGDDGDLSRLEGLAKEALGDGCFGLKLDRIGTSSGLGCNPKRPDPAPTALARIIPFSRPVRKESRAALDRMQHPG------------------------------------------------------------------------------------------------------------------------------------------------------------------------------------------------------------------------------------------------------------------------------------------------------------------------------------------------------------------------------------------------------------------------------------------------------------------------------------------------------------------------------------------------------------------------------------------------------------------------------------------------------------------------------------------------------------------------------------------------------------------------------------------------------------------------------------------------------------------------------------------------------------------------------------------------------------------------------------------------------------------------------------------------------------------------------------------------------------------------------------------------------------------------------------------------------------------------------------------------------------------------------------------------------------------------------------------------------------------------
>JAS05039.1_Natriuretic_peptide_Micrurus_fulvius
MVGLSRLTGGGLLLVLALLPLALDGKPLEEAPTAPSRIIPFSRPVRKESQAVLDPMVHPERPAGSGDDGDSRRLEGPAKEALGDGCFGQRIDRIGSVSGMGCNRVRPDPAPTALARIIPYSRPVRKESRAALDRMVQPEQHSGGGRPID--------------------------------------------------------------------------------------------------------------------------------------------------------------------------------------------------------------------------------------------------------------------------------------------------------------------------------------------------------------------------------------------------------------------------------------------------------------------------------------------------------------------------------------------------------------------------------------------------------------------------------------------------------------------------------------------------------------------------------------------------------------------------------------------------------------------------------------------------------------------------------------------------------------------------------------------------------------------------------------------------------------------------------------------------------------------------------------------------------------------------------------------------------------------------------------------------------------------------------------------------------------------------------------------------------------------------------------------------------------
>JAI09050.1_Natriuretic_peptide_Micrurus_fulvius
MVGLSRLTGGGLLLVLALLPLALDGKPLEEAPTAPSRIIPFSRPVRKESQAVLDPMVHPERPAGSGDDGDSRRLEGPAKEALGDGCFGQRIDRIGSVSGMGCNRVRPDPAPTALARIIPYSRPVRKESRAALDRMVQPEQHSGGGRPID--------------------------------------------------------------------------------------------------------------------------------------------------------------------------------------------------------------------------------------------------------------------------------------------------------------------------------------------------------------------------------------------------------------------------------------------------------------------------------------------------------------------------------------------------------------------------------------------------------------------------------------------------------------------------------------------------------------------------------------------------------------------------------------------------------------------------------------------------------------------------------------------------------------------------------------------------------------------------------------------------------------------------------------------------------------------------------------------------------------------------------------------------------------------------------------------------------------------------------------------------------------------------------------------------------------------------------------------------------------
>JAB52816.1_Natriuretic_peptide_1_Micrurus_fulvius
MVGLSRLTGGGLLLVLALLPLALDGKPLEQAPTAPSRIIPFSRPVRKESQAVLDPMVHPERPAGSGDDGDSRRLEGPAKEALGDGCFGLKLDRIGTSSGLGCNPERPDPAPTALARIIPFSRPVRKESRAALDRMQHPG------------------------------------------------------------------------------------------------------------------------------------------------------------------------------------------------------------------------------------------------------------------------------------------------------------------------------------------------------------------------------------------------------------------------------------------------------------------------------------------------------------------------------------------------------------------------------------------------------------------------------------------------------------------------------------------------------------------------------------------------------------------------------------------------------------------------------------------------------------------------------------------------------------------------------------------------------------------------------------------------------------------------------------------------------------------------------------------------------------------------------------------------------------------------------------------------------------------------------------------------------------------------------------------------------------------------------------------------------------------------
>sp|B8K1V9.1|VNP_MICFL_RecName:_Full_Natriuretic_peptide_Mf-NP_Flags:_Precursor
MVGLSRLTGGGLLLVLALLPLALDGKPLEEAPTAPSRIIPFSRPVRKESQAVLDPMVHPERPAGSGDDGDLSRLEGLAKEALGDGCFGLKLDRIGTSSGLGCNPKRPDPAPTALARIIPFSRPVRKESRAALDRMQHPG------------------------------------------------------------------------------------------------------------------------------------------------------------------------------------------------------------------------------------------------------------------------------------------------------------------------------------------------------------------------------------------------------------------------------------------------------------------------------------------------------------------------------------------------------------------------------------------------------------------------------------------------------------------------------------------------------------------------------------------------------------------------------------------------------------------------------------------------------------------------------------------------------------------------------------------------------------------------------------------------------------------------------------------------------------------------------------------------------------------------------------------------------------------------------------------------------------------------------------------------------------------------------------------------------------------------------------------------------------------------
>JAB52870.1_three-finger_toxin_10_Micrurus_fulvius
MKALLLTLVVVTIVCLDLGHTLQCYVGRDGFNFVTCPEGENHCYTNVIGLRRSHVISRGCASSCSPFYRTCCATDKCND------------------------------------------------------------------------------------------------------------------------------------------------------------------------------------------------------------------------------------------------------------------------------------------------------------------------------------------------------------------------------------------------------------------------------------------------------------------------------------------------------------------------------------------------------------------------------------------------------------------------------------------------------------------------------------------------------------------------------------------------------------------------------------------------------------------------------------------------------------------------------------------------------------------------------------------------------------------------------------------------------------------------------------------------------------------------------------------------------------------------------------------------------------------------------------------------------------------------------------------------------------------------------------------------------------------------------------------------------------------------------------------------------------------------------------
>JAB52869.1_three-finger_toxin_11_Micrurus_fulvius
MKTLLLTLVVVTIVCLDLGNTANTLMCDNSNVPSIRTPKRCLKNQKLCYKITFFTTGYGWTQKKGCIHRCHESKPDKKVQCCAKKNCR---------------------------------------------------------------------------------------------------------------------------------------------------------------------------------------------------------------------------------------------------------------------------------------------------------------------------------------------------------------------------------------------------------------------------------------------------------------------------------------------------------------------------------------------------------------------------------------------------------------------------------------------------------------------------------------------------------------------------------------------------------------------------------------------------------------------------------------------------------------------------------------------------------------------------------------------------------------------------------------------------------------------------------------------------------------------------------------------------------------------------------------------------------------------------------------------------------------------------------------------------------------------------------------------------------------------------------------------------------------------------------------------------------------------------
>JAB52868.1_three-finger_toxin_12_Micrurus_fulvius
MKTLLLTLVVVTIVCLDLGYTKTCYKYDTLFGKTTETCADGQNICFKRWHMLVPGRYHVSRGCAATCPKAQNHDSVECCAKENCNA-----------------------------------------------------------------------------------------------------------------------------------------------------------------------------------------------------------------------------------------------------------------------------------------------------------------------------------------------------------------------------------------------------------------------------------------------------------------------------------------------------------------------------------------------------------------------------------------------------------------------------------------------------------------------------------------------------------------------------------------------------------------------------------------------------------------------------------------------------------------------------------------------------------------------------------------------------------------------------------------------------------------------------------------------------------------------------------------------------------------------------------------------------------------------------------------------------------------------------------------------------------------------------------------------------------------------------------------------------------------------------------------------------------------------------
>JAB52867.1_three-finger_toxin_13_Micrurus_fulvius
MKTLLLTLVVVTIVCLDFGYTITCYKRHASDSQTTTCLSGICYKKITRGRYQPEMGCGCPESRRGVKVDCCMSDKCNA-------------------------------------------------------------------------------------------------------------------------------------------------------------------------------------------------------------------------------------------------------------------------------------------------------------------------------------------------------------------------------------------------------------------------------------------------------------------------------------------------------------------------------------------------------------------------------------------------------------------------------------------------------------------------------------------------------------------------------------------------------------------------------------------------------------------------------------------------------------------------------------------------------------------------------------------------------------------------------------------------------------------------------------------------------------------------------------------------------------------------------------------------------------------------------------------------------------------------------------------------------------------------------------------------------------------------------------------------------------------------------------------------------------------------------------
>JAB52866.1_three-finger_toxin_14_Micrurus_fulvius
MKTLLLTLVVVTIVCLDLGHTRQCYVGYDVSKFVTCPEGETYCYTTAITARPTHVIIRGCISSCAWYYIKCCATDKCND------------------------------------------------------------------------------------------------------------------------------------------------------------------------------------------------------------------------------------------------------------------------------------------------------------------------------------------------------------------------------------------------------------------------------------------------------------------------------------------------------------------------------------------------------------------------------------------------------------------------------------------------------------------------------------------------------------------------------------------------------------------------------------------------------------------------------------------------------------------------------------------------------------------------------------------------------------------------------------------------------------------------------------------------------------------------------------------------------------------------------------------------------------------------------------------------------------------------------------------------------------------------------------------------------------------------------------------------------------------------------------------------------------------------------------
>JAB52865.1_three-finger_toxin_15_Micrurus_fulvius
MKTLLLTLVVVTIMCLDFGYTLICLTHKSAVFETTETCLPGLHKVCYKRWYMGTSGDAGCAVTCPRKLPLEIVVCCATDKCNR--------------------------------------------------------------------------------------------------------------------------------------------------------------------------------------------------------------------------------------------------------------------------------------------------------------------------------------------------------------------------------------------------------------------------------------------------------------------------------------------------------------------------------------------------------------------------------------------------------------------------------------------------------------------------------------------------------------------------------------------------------------------------------------------------------------------------------------------------------------------------------------------------------------------------------------------------------------------------------------------------------------------------------------------------------------------------------------------------------------------------------------------------------------------------------------------------------------------------------------------------------------------------------------------------------------------------------------------------------------------------------------------------------------------------------
>JAB52864.1_three-finger_toxin_1a_Micrurus_fulvius
MKTLLLTLVVVTIVCLDLGNTANTLMCDNSNVPSIRTPKRCLKNQKLCYKITFFTPGYGWTQKKGCIHRCPESTPDKKVQCCATNNCI---------------------------------------------------------------------------------------------------------------------------------------------------------------------------------------------------------------------------------------------------------------------------------------------------------------------------------------------------------------------------------------------------------------------------------------------------------------------------------------------------------------------------------------------------------------------------------------------------------------------------------------------------------------------------------------------------------------------------------------------------------------------------------------------------------------------------------------------------------------------------------------------------------------------------------------------------------------------------------------------------------------------------------------------------------------------------------------------------------------------------------------------------------------------------------------------------------------------------------------------------------------------------------------------------------------------------------------------------------------------------------------------------------------------------
>JAB52863.1_three-finger_toxin_1b_Micrurus_fulvius
MKTLLLTLVVVTIVCLDLGNTANTLMCDNSNVPSIRTPKRCLKNQKLCYKITFFTPGYGWTQIKGCIHRCPESTPDKKVQCCATNNCI---------------------------------------------------------------------------------------------------------------------------------------------------------------------------------------------------------------------------------------------------------------------------------------------------------------------------------------------------------------------------------------------------------------------------------------------------------------------------------------------------------------------------------------------------------------------------------------------------------------------------------------------------------------------------------------------------------------------------------------------------------------------------------------------------------------------------------------------------------------------------------------------------------------------------------------------------------------------------------------------------------------------------------------------------------------------------------------------------------------------------------------------------------------------------------------------------------------------------------------------------------------------------------------------------------------------------------------------------------------------------------------------------------------------------
>JAB52862.1_three-finger_toxin_1c_Micrurus_fulvius
MKTLLLTLVVVTIVCLDLGNTANTLMCDNSNVPSIRTPKRCLKNQKLCYKITFFTPGYGWTQKKGCIHRCPESTPDKKVQCCATNNCI---------------------------------------------------------------------------------------------------------------------------------------------------------------------------------------------------------------------------------------------------------------------------------------------------------------------------------------------------------------------------------------------------------------------------------------------------------------------------------------------------------------------------------------------------------------------------------------------------------------------------------------------------------------------------------------------------------------------------------------------------------------------------------------------------------------------------------------------------------------------------------------------------------------------------------------------------------------------------------------------------------------------------------------------------------------------------------------------------------------------------------------------------------------------------------------------------------------------------------------------------------------------------------------------------------------------------------------------------------------------------------------------------------------------------
>JAB52861.1_three-finger_toxin_1d_Micrurus_fulvius
MKTLLLTLVVVTIVCLDLGNTANTLMCDNSNVPSIRTPKRCLKNQKLCYKITFFTPGYGWTQIKGCIHRCPESTPDKKVQCCATNNCI---------------------------------------------------------------------------------------------------------------------------------------------------------------------------------------------------------------------------------------------------------------------------------------------------------------------------------------------------------------------------------------------------------------------------------------------------------------------------------------------------------------------------------------------------------------------------------------------------------------------------------------------------------------------------------------------------------------------------------------------------------------------------------------------------------------------------------------------------------------------------------------------------------------------------------------------------------------------------------------------------------------------------------------------------------------------------------------------------------------------------------------------------------------------------------------------------------------------------------------------------------------------------------------------------------------------------------------------------------------------------------------------------------------------------
>JAB52860.1_three-finger_toxin_2a_Micrurus_fulvius
MKTLLLTLVVVTIVCLDLGHTRQCYVGYDVSKFVTCPEGENHCYTNVIGLRRSHVISRGCASSCSPFYRTCCATDKCND------------------------------------------------------------------------------------------------------------------------------------------------------------------------------------------------------------------------------------------------------------------------------------------------------------------------------------------------------------------------------------------------------------------------------------------------------------------------------------------------------------------------------------------------------------------------------------------------------------------------------------------------------------------------------------------------------------------------------------------------------------------------------------------------------------------------------------------------------------------------------------------------------------------------------------------------------------------------------------------------------------------------------------------------------------------------------------------------------------------------------------------------------------------------------------------------------------------------------------------------------------------------------------------------------------------------------------------------------------------------------------------------------------------------------------
>JAB52859.1_three-finger_toxin_2b_Micrurus_fulvius
MKTLLLTLVVVTIVCLDLGHTRQCYVGYDVSKFVTCPEGENHCYTNVIGLRRSHVISRGCASSCSPFYRTCCATDKCND------------------------------------------------------------------------------------------------------------------------------------------------------------------------------------------------------------------------------------------------------------------------------------------------------------------------------------------------------------------------------------------------------------------------------------------------------------------------------------------------------------------------------------------------------------------------------------------------------------------------------------------------------------------------------------------------------------------------------------------------------------------------------------------------------------------------------------------------------------------------------------------------------------------------------------------------------------------------------------------------------------------------------------------------------------------------------------------------------------------------------------------------------------------------------------------------------------------------------------------------------------------------------------------------------------------------------------------------------------------------------------------------------------------------------------
>JAB52858.1_three-finger_toxin_2c_Micrurus_fulvius
MKTLLLTLVVVTIVCLDLGHTRQCYVGYDVSKFVTCPEGENHCYTNVIGLRRSHVISRGCASSCSPFYRTCCATDKCND------------------------------------------------------------------------------------------------------------------------------------------------------------------------------------------------------------------------------------------------------------------------------------------------------------------------------------------------------------------------------------------------------------------------------------------------------------------------------------------------------------------------------------------------------------------------------------------------------------------------------------------------------------------------------------------------------------------------------------------------------------------------------------------------------------------------------------------------------------------------------------------------------------------------------------------------------------------------------------------------------------------------------------------------------------------------------------------------------------------------------------------------------------------------------------------------------------------------------------------------------------------------------------------------------------------------------------------------------------------------------------------------------------------------------------
>JAB52857.1_three-finger_toxin_2d_Micrurus_fulvius
MKTLLLTLVVVTIVCLDLGHTRQCYVGYDVSKFVTCPEGENHCYTNVIGLRRSHVISRGCASSCSPFYRTCCATEKCND------------------------------------------------------------------------------------------------------------------------------------------------------------------------------------------------------------------------------------------------------------------------------------------------------------------------------------------------------------------------------------------------------------------------------------------------------------------------------------------------------------------------------------------------------------------------------------------------------------------------------------------------------------------------------------------------------------------------------------------------------------------------------------------------------------------------------------------------------------------------------------------------------------------------------------------------------------------------------------------------------------------------------------------------------------------------------------------------------------------------------------------------------------------------------------------------------------------------------------------------------------------------------------------------------------------------------------------------------------------------------------------------------------------------------------
>JAB52856.1_three-finger_toxin_2e_Micrurus_fulvius
MKTLLLTLVVVTIVCLDLGHTRQCYVGYDVSKFVTCPEGENHCYTNVIGLRRSHVISRGCASSCSPFYRTCCATHKCNA------------------------------------------------------------------------------------------------------------------------------------------------------------------------------------------------------------------------------------------------------------------------------------------------------------------------------------------------------------------------------------------------------------------------------------------------------------------------------------------------------------------------------------------------------------------------------------------------------------------------------------------------------------------------------------------------------------------------------------------------------------------------------------------------------------------------------------------------------------------------------------------------------------------------------------------------------------------------------------------------------------------------------------------------------------------------------------------------------------------------------------------------------------------------------------------------------------------------------------------------------------------------------------------------------------------------------------------------------------------------------------------------------------------------------------
>JAB52855.1_three-finger_toxin_2f_Micrurus_fulvius
MKTLLLTLVVVTIVCLDLGHTRQCYVGYDVSKFVTCPEGENHCYTNVIGLRRSHVISRGCASSCSTFYRKCCATDKCND------------------------------------------------------------------------------------------------------------------------------------------------------------------------------------------------------------------------------------------------------------------------------------------------------------------------------------------------------------------------------------------------------------------------------------------------------------------------------------------------------------------------------------------------------------------------------------------------------------------------------------------------------------------------------------------------------------------------------------------------------------------------------------------------------------------------------------------------------------------------------------------------------------------------------------------------------------------------------------------------------------------------------------------------------------------------------------------------------------------------------------------------------------------------------------------------------------------------------------------------------------------------------------------------------------------------------------------------------------------------------------------------------------------------------------
>JAB52854.1_three-finger_toxin_3a_Micrurus_fulvius
MKTLLLTLVVVTIVCLDLGNSLKCYSSRTETMTCPEGEDKCEKYAVGLMHGSFFFIYTCTSKCHEGAYNVCCSTDLCNKSSTSG-------------------------------------------------------------------------------------------------------------------------------------------------------------------------------------------------------------------------------------------------------------------------------------------------------------------------------------------------------------------------------------------------------------------------------------------------------------------------------------------------------------------------------------------------------------------------------------------------------------------------------------------------------------------------------------------------------------------------------------------------------------------------------------------------------------------------------------------------------------------------------------------------------------------------------------------------------------------------------------------------------------------------------------------------------------------------------------------------------------------------------------------------------------------------------------------------------------------------------------------------------------------------------------------------------------------------------------------------------------------------------------------------------------------------------
>JAB52853.1_three-finger_toxin_3b_Micrurus_fulvius
MKTLLLTLVVVTIVCLDLGNSLKCYSSRTETMTCPEGEDKCEKYAAGLMHGSFFFIYTCTSKCHEGAYNVCCSTDLCNKSSTSG-------------------------------------------------------------------------------------------------------------------------------------------------------------------------------------------------------------------------------------------------------------------------------------------------------------------------------------------------------------------------------------------------------------------------------------------------------------------------------------------------------------------------------------------------------------------------------------------------------------------------------------------------------------------------------------------------------------------------------------------------------------------------------------------------------------------------------------------------------------------------------------------------------------------------------------------------------------------------------------------------------------------------------------------------------------------------------------------------------------------------------------------------------------------------------------------------------------------------------------------------------------------------------------------------------------------------------------------------------------------------------------------------------------------------------
>JAB52852.1_three-finger_toxin_4a_Micrurus_fulvius
MNTLLLTLLVVTIVCLDFGYTTKCLTKFSPGLQTSQTCPAGQKICFKKWKKGKKVSRGCAVTCPKPKKHETIQCCTENNCNR---------------------------------------------------------------------------------------------------------------------------------------------------------------------------------------------------------------------------------------------------------------------------------------------------------------------------------------------------------------------------------------------------------------------------------------------------------------------------------------------------------------------------------------------------------------------------------------------------------------------------------------------------------------------------------------------------------------------------------------------------------------------------------------------------------------------------------------------------------------------------------------------------------------------------------------------------------------------------------------------------------------------------------------------------------------------------------------------------------------------------------------------------------------------------------------------------------------------------------------------------------------------------------------------------------------------------------------------------------------------------------------------------------------------------------
>JAB52851.1_three-finger_toxin_4b_Micrurus_fulvius
MNTLLLTLLVVTIVCLDFGYTTKCLTKFSPGLQTSQTCPAGQKICFKKWKKGKKVSRGCAVTCPKPKKHETIQCCTENNCNR---------------------------------------------------------------------------------------------------------------------------------------------------------------------------------------------------------------------------------------------------------------------------------------------------------------------------------------------------------------------------------------------------------------------------------------------------------------------------------------------------------------------------------------------------------------------------------------------------------------------------------------------------------------------------------------------------------------------------------------------------------------------------------------------------------------------------------------------------------------------------------------------------------------------------------------------------------------------------------------------------------------------------------------------------------------------------------------------------------------------------------------------------------------------------------------------------------------------------------------------------------------------------------------------------------------------------------------------------------------------------------------------------------------------------------
>JAB52850.1_three-finger_toxin_5a_Micrurus_fulvius
MKALLFVSLVLAFMCKDPVKSLECYTCGKSPCTMKTCSKEEKFCYLMVYPGSLNPKGGCTQECPKETMGMLVICHTTNIQGFLT-------------------------------------------------------------------------------------------------------------------------------------------------------------------------------------------------------------------------------------------------------------------------------------------------------------------------------------------------------------------------------------------------------------------------------------------------------------------------------------------------------------------------------------------------------------------------------------------------------------------------------------------------------------------------------------------------------------------------------------------------------------------------------------------------------------------------------------------------------------------------------------------------------------------------------------------------------------------------------------------------------------------------------------------------------------------------------------------------------------------------------------------------------------------------------------------------------------------------------------------------------------------------------------------------------------------------------------------------------------------------------------------------------------------------------
>JAB52849.1_three-finger_toxin_5b_Micrurus_fulvius
MKALLFVSLVLAFMCKDPVKSLECYTCGKSPCTMKTCSKEEKFCYLMVYPGSLNPKGGCTQECPKETMGMLVICHTTNIQGFLK-------------------------------------------------------------------------------------------------------------------------------------------------------------------------------------------------------------------------------------------------------------------------------------------------------------------------------------------------------------------------------------------------------------------------------------------------------------------------------------------------------------------------------------------------------------------------------------------------------------------------------------------------------------------------------------------------------------------------------------------------------------------------------------------------------------------------------------------------------------------------------------------------------------------------------------------------------------------------------------------------------------------------------------------------------------------------------------------------------------------------------------------------------------------------------------------------------------------------------------------------------------------------------------------------------------------------------------------------------------------------------------------------------------------------------
>JAB52848.1_three-finger_toxin_6_Micrurus_fulvius
MKTLLLTLVVVTIVCLDLGNTRICDDSSIPFLRTPQLCPKGQDVCYKKTPIVKKFKWLQKKGCASSCPKNGFIKIFKIECCTKDNCI----------------------------------------------------------------------------------------------------------------------------------------------------------------------------------------------------------------------------------------------------------------------------------------------------------------------------------------------------------------------------------------------------------------------------------------------------------------------------------------------------------------------------------------------------------------------------------------------------------------------------------------------------------------------------------------------------------------------------------------------------------------------------------------------------------------------------------------------------------------------------------------------------------------------------------------------------------------------------------------------------------------------------------------------------------------------------------------------------------------------------------------------------------------------------------------------------------------------------------------------------------------------------------------------------------------------------------------------------------------------------------------------------------------------------
>JAB52847.1_three-finger_toxin_7_Micrurus_fulvius
MKTLLLTLVVVTIVCLDLGNTANTLMCDNSNVPSIRTPKRCLKKQKLCYKITFFTPGYGWNQIKGCIHRCHESNPLKKVQCCATNNCI---------------------------------------------------------------------------------------------------------------------------------------------------------------------------------------------------------------------------------------------------------------------------------------------------------------------------------------------------------------------------------------------------------------------------------------------------------------------------------------------------------------------------------------------------------------------------------------------------------------------------------------------------------------------------------------------------------------------------------------------------------------------------------------------------------------------------------------------------------------------------------------------------------------------------------------------------------------------------------------------------------------------------------------------------------------------------------------------------------------------------------------------------------------------------------------------------------------------------------------------------------------------------------------------------------------------------------------------------------------------------------------------------------------------------
>JAB52846.1_three-finger_toxin_8_Micrurus_fulvius
MKALLFALFLVAFLFMDPVKSMECYRCGVSGCHLKITCAADEKFCYKWYNKISSVRTYGCAETCTEENSWTAWVRCCTTNLCNT-------------------------------------------------------------------------------------------------------------------------------------------------------------------------------------------------------------------------------------------------------------------------------------------------------------------------------------------------------------------------------------------------------------------------------------------------------------------------------------------------------------------------------------------------------------------------------------------------------------------------------------------------------------------------------------------------------------------------------------------------------------------------------------------------------------------------------------------------------------------------------------------------------------------------------------------------------------------------------------------------------------------------------------------------------------------------------------------------------------------------------------------------------------------------------------------------------------------------------------------------------------------------------------------------------------------------------------------------------------------------------------------------------------------------------
>JAB52845.1_three-finger_toxin_9_Micrurus_fulvius
MKALLLTLVVVTIVCLDLGHTLQCYVGRDGFNFVTCPEGETYCYTTAITARPTHVIIRGCISSCAWYYIKCCATDKCND------------------------------------------------------------------------------------------------------------------------------------------------------------------------------------------------------------------------------------------------------------------------------------------------------------------------------------------------------------------------------------------------------------------------------------------------------------------------------------------------------------------------------------------------------------------------------------------------------------------------------------------------------------------------------------------------------------------------------------------------------------------------------------------------------------------------------------------------------------------------------------------------------------------------------------------------------------------------------------------------------------------------------------------------------------------------------------------------------------------------------------------------------------------------------------------------------------------------------------------------------------------------------------------------------------------------------------------------------------------------------------------------------------------------------------
>JAS05085.1_Three-finger_toxin_10a_Micrurus_fulvius
MKTLLLTLVVVTIVCLDLGNTRICDDSSIPFLRTPQLCPKGQDVCYKKTPIVKKFKWLQKKGCASSCPKNGFIKIFKIECCTKDNCI----------------------------------------------------------------------------------------------------------------------------------------------------------------------------------------------------------------------------------------------------------------------------------------------------------------------------------------------------------------------------------------------------------------------------------------------------------------------------------------------------------------------------------------------------------------------------------------------------------------------------------------------------------------------------------------------------------------------------------------------------------------------------------------------------------------------------------------------------------------------------------------------------------------------------------------------------------------------------------------------------------------------------------------------------------------------------------------------------------------------------------------------------------------------------------------------------------------------------------------------------------------------------------------------------------------------------------------------------------------------------------------------------------------------------
>JAS05084.1_Three-finger_toxin_10b_Micrurus_fulvius
MKTLLLTLVVLTIVCLDLGNTRICDDSSIPFLRTPQLCPKGQDVCYKKTPIVKKFKWLQKKGCASSCPKNGFIKIFKIECCTKDNCI----------------------------------------------------------------------------------------------------------------------------------------------------------------------------------------------------------------------------------------------------------------------------------------------------------------------------------------------------------------------------------------------------------------------------------------------------------------------------------------------------------------------------------------------------------------------------------------------------------------------------------------------------------------------------------------------------------------------------------------------------------------------------------------------------------------------------------------------------------------------------------------------------------------------------------------------------------------------------------------------------------------------------------------------------------------------------------------------------------------------------------------------------------------------------------------------------------------------------------------------------------------------------------------------------------------------------------------------------------------------------------------------------------------------------
>JAS05083.1_Three-finger_toxin_10c_Micrurus_fulvius
MNTLLLTLVVVTIVCLDLGNTRICDDSSIPFLRTPQLCPKGQDVCYKKTPIVKKFKWLQKKGCASSCPKNGFIKIFKIECCTKDNCI----------------------------------------------------------------------------------------------------------------------------------------------------------------------------------------------------------------------------------------------------------------------------------------------------------------------------------------------------------------------------------------------------------------------------------------------------------------------------------------------------------------------------------------------------------------------------------------------------------------------------------------------------------------------------------------------------------------------------------------------------------------------------------------------------------------------------------------------------------------------------------------------------------------------------------------------------------------------------------------------------------------------------------------------------------------------------------------------------------------------------------------------------------------------------------------------------------------------------------------------------------------------------------------------------------------------------------------------------------------------------------------------------------------------------
>JAS05082.1_Three-finger_toxin_11a_Micrurus_fulvius
MKTLLLTLVVVTIVCLDLGNTANTLMCDNSNVQSIRTPKRCLKNQKLCYKITFFTPGYGWTQKKGCIHRCPESTPDKKVQCCATNNCI---------------------------------------------------------------------------------------------------------------------------------------------------------------------------------------------------------------------------------------------------------------------------------------------------------------------------------------------------------------------------------------------------------------------------------------------------------------------------------------------------------------------------------------------------------------------------------------------------------------------------------------------------------------------------------------------------------------------------------------------------------------------------------------------------------------------------------------------------------------------------------------------------------------------------------------------------------------------------------------------------------------------------------------------------------------------------------------------------------------------------------------------------------------------------------------------------------------------------------------------------------------------------------------------------------------------------------------------------------------------------------------------------------------------------
>JAS05081.1_Three-finger_toxin_11b_Micrurus_fulvius
MKTLLLTLVVVTIVCLDLGNTANTLMCDNSNVPSIRTPKRCLKNQKLCYKITFFTPGYGWTQKKGCIHRCPESTPDKKVQCCATNNCI---------------------------------------------------------------------------------------------------------------------------------------------------------------------------------------------------------------------------------------------------------------------------------------------------------------------------------------------------------------------------------------------------------------------------------------------------------------------------------------------------------------------------------------------------------------------------------------------------------------------------------------------------------------------------------------------------------------------------------------------------------------------------------------------------------------------------------------------------------------------------------------------------------------------------------------------------------------------------------------------------------------------------------------------------------------------------------------------------------------------------------------------------------------------------------------------------------------------------------------------------------------------------------------------------------------------------------------------------------------------------------------------------------------------------
>JAS05080.1_Three-finger_toxin_11c_Micrurus_fulvius
MKTLLLTLVVVTIVCLDLGNTANTLMCDNSNVPSIRTPKRCLKNQKLCYKITFFTPGYGWTQIKGCIHRCPESTPDKKVQCCATNNCI---------------------------------------------------------------------------------------------------------------------------------------------------------------------------------------------------------------------------------------------------------------------------------------------------------------------------------------------------------------------------------------------------------------------------------------------------------------------------------------------------------------------------------------------------------------------------------------------------------------------------------------------------------------------------------------------------------------------------------------------------------------------------------------------------------------------------------------------------------------------------------------------------------------------------------------------------------------------------------------------------------------------------------------------------------------------------------------------------------------------------------------------------------------------------------------------------------------------------------------------------------------------------------------------------------------------------------------------------------------------------------------------------------------------------
>JAS05079.1_Three-finger_toxin_12_Micrurus_fulvius
[truncated: 561,747 more chars]
