# Supplementary material for: A Decoy-Receptor Approach Using Nicotinic Acetylcholine Receptor Mimics Reveals Their Potential as Novel Therapeutics Against Neurotoxic Snakebite
Source: Front Pharmacol. 2019 Jul 30;10:848. doi: 10.3389/fphar.2019.00848 (PMC6683245; doi:10.3389/fphar.2019.00848)
Supplement: Supplementary file 3 [file Table_1.xlsx]

## Sheet: Naja haje
Species: Naja haje (NH)
AChBP: α7
Two biological replicates: (1) and (2). Technical repeats are indicated by 'MS repeat.
The MS analysis of the 2D gel (bottom of page).
Matches-first number indicates the number of MS/MS spectra for the respective protein/the second one (in parentheses) is the count of significant matches with a score above the significance threshold
Sequences-first number indicates the number of matches to distinct peptide sequences/the second one (in parentheses) indicates the sequences with significant matches
Sample	Bound	SN	MS repeat	Unique identifier	Toxin	Score	Mass	Matches	Sequences	emPAI	Sequence coverage (%)	Peptides
α7-AChBP NH (1)	band 1			N.haje_T3908_T1873_3FTX	long neurotoxin	65	10690	1 (1)	1 (1)	0.32	20	R.VDLGCAATCPTVKPGVDIK.C
				N.haje_T0327_NGF	NGF	26	27451	1 (1)	1 (1)	0.12	2	K.QYFFETK.C
α7-AChBP NH (1)	band 2			N.haje_T4059_T1661_T3904_T2301_3FTX	long neurotoxin	236	9854	3 (3)	3 (3)	1.46	48	R.VDLGCAATCPTVK.P	R.VDLGCAATCPTVKPGVDIK.C	R.CFITPDVTSQACPDGQNICYTK.T
				N.haje_T0327_NGF	NGF	35	27451	1 (1)	1 (1)	0.12	2	K.QYFFETK.C
α7-AChBP NH (1)	band 3			N.haje_T3908_T1873_3FTX	long neurotoxin	389	10690	6 (6)	6 (6)	4.36	43	R.VDLGCAATCPTVK.P	C.AATCPTVKPGVDIK.C	R.CFITPDVTSQACPAGH.V	R.VDLGCAATCPTVKPGVDIK.C	R.CFITPDVTSQACPAGHVCY.T	R.CFITPDVTSQACPAGHVCYTK.M
				N.haje_T2831_T1704_T3906_T3905_T0971_3FTX	short neurotoxin	62	9700	2 (2)	2 (2)	0.85	28	K.GVGIYCCK.T	T.MICHNQQSSQPPTIK.T + Oxidation (M)
α7-AChBP NH (1)		band 1		no hits
α7-AChBP NH (1)		band 2		N.haje_T2831_T1704_T3906_T3905_T0971_3FTX	short neurotoxin	190	9700	15 (13)	5 (4)	3.62	35	K.GVGIYC.C	R.GTIIER.G	K.GVGIYCCK.T	N.QQSSQPPTIK.T	T.MICHNQQSSQPPTIK.T	T.MICHNQQSSQPPTIK.T + Oxidation (M)
				N.haje_T3908_T1873_3FTX	long neurotoxin	51	10690	1 (1)	1 (1)	0.32	20	R.VDLGCAATCPTVKPGVDIK.C
α7-AChBP NH (1)		band 3		no hits
α7-AChBP NH (2)	band 1			N.haje_T3908_T1873_3FTX	long neurotoxin	68	10690	1 (1)	1 (1)	0.32	20	R.VDLGCAATCPTVKPGVDIK.C
	band 1		Repeat	N.haje_T4059_T1661_T3904_T2301_3FTX	long neurotoxin	146	9854	2 (2)	2 (2)	0.82	22	R.VDLGCAATCPTVK.P	R.VDLGCAATCPTVKPGVDIK.C
α7-AChBP NH (2)	band 2			N.haje_T4059_T1661_T3904_T2301_3FTX	long neurotoxin	394	9854	10 (8)	10 (8)	10.02	60	K.PGVDIK.C	N.FCGMR.G + Oxidation (M)	R.CFITPD.V	T.CPTVKPGVDIK.C	K.TWCDNFCGMR.G + Oxidation (M)	R.VDLGCAATCPTVK.P	C.AATCPTVKPGVDIK.C	R.VDLGCAATCPTVKPGVDIK.C	R.CFITPDVTSQACPDGQNICY.T	R.CFITPDVTSQACPDGQNICYTK.T
				N.haje_T3908_T1873_3FTX	long neurotoxin	295	10690	8 (6)	8 (6)	4.36	46	K.PGVDIK.C	N.FCGMR.G + Oxidation (M)	R.CFITPD.V	T.CPTVKPGVDIK.C	R.VDLGCAATCPTVK.P	C.AATCPTVKPGVDIK.C	K.CCSTDNCNPFPTR.K	R.VDLGCAATCPTVKPGVDIK.C
				N.haje_T0327_NGF	NGF	53	27451	2 (2)	2 (2)	0.26	7	K.QYFFETK.C	N.SYCTETDTFIK.A
α7-AChBP NH (2)		band 1		N.haje_T2831_T1704_T3906_T3905_T0971_3FTX	short neurotoxin	203	9700	13 (10)	5 (5)	5.28	47	R.GTIIER.G	K.GVGIYCCK.T	N.QQSSQPPTIK.T	K.TCPGETNCYK.K	T.MICHNQQSSQPPTIK.T	T.MICHNQQSSQPPTIK.T + Oxidation (M)
				N.haje_T3908_T1873_3FTX	long neurotoxin	39	10690	1 (1)	1 (1)	0.32	20	R.VDLGCAATCPTVKPGVDIK.C
α7-AChBP NH (2)		band 2		N.haje_T2831_T1704_T3906_T3905_T0971_3FTX	short neurotoxin	47	9700	4 (2)	4 (2)	0.85	46	R.GTIIER.G	M.KTLLLTL.L	K.TCPGETNCYK.K	T.MICHNQQSSQPPTIK.T + Oxidation (M)
α7-AChBP NH (2)		band 3		N.haje_T2831_T1704_T3906_T3905_T0971_3FTX	short neurotoxin	347	9700	27 (20)	7 (6)	7.53	37	Q.PPTIK.T	R.GTIIER.G	Q.SSQPPTIK.T	N.QQSSQPPTIK.T	H.NQQSSQPPTIK.T	K.TCPGETNCYK.K	T.MICHNQQSSQPPTIK.T	T.MICHNQQSSQPPTIK.T + Oxidation (M)
				N.haje_T3908_T1873_3FTX	long neurotoxin	82	10690	2 (2)	2 (2)	0.75	31	R.CFITPDVTSQ.A	R.VDLGCAATCPTVKPGVDIK.C
				N.haje_T1255_3FTX	short neurotoxin	20	10126	2 (1)	2 (1)	0.34	11	R.LPWVIR.G	K.GITRLPW.V
2D α7-AChBP NH	band 1			N.haje_T0327_NGF	NGF	55	27451	2 (2)	2 (2)	0.26	7	K.QYFFETK.C	N.SYCTETDTFIK.A
2D α7-AChBP NH	band 2			N.haje_T4059_T1661_T3904_T2301_3FTX	long neurotoxin	89	9854	3 (3)	2 (2)	1.46	34	K.TWCDNFCGMR.G + Oxidation (M)	K.TWCDNFCGMR.G + Oxidation (M)	R.VDLGCAATCPTVKPGVDIK.C
2D α7-AChBP NH	band 3			N.haje_T3908_T1873_3FTX	long neurotoxin	71	10690	2(2)	2(2)	0.75	43	R.VDLGCAATCPTVKPGVDIK.C	R.CFITPDVTSQACPAGHVCYTK.M
2D α7-AChBP NH		band 1		no hits
2D α7-AChBP NH		band 2		no hits
2D α7-AChBP NH		band 3		N.haje_T4059_T1661_T3904_T2301_3FTX	long neurotoxin	129	9854	2 (2)	2 (2)	0.82	50	R.VDLGCAATCPTVKPGVDIK.C	T.IRCFITPDVTSQACPDGQNICYTK.T
2D α7-AChBP NH		band 4		N.haje_T3908_T1873_3FTX	long neurotoxin	52	10690	1 (1)	1 (1)	0.32	20	R.VDLGCAATCPTVKPGVDIK.C
				N.haje_T1255_3FTX	short neurotoxin	23	10126	2 (1)	2 (1)	0.34	11	R.LPWVIR.G	K.GITRLPW.V

## Sheet: Naja naja
Species: Naja naja (NN)
AChBP: α7
Technical repeats are indicated by 'MS repeat.
Sample	Bound	SN	MS repeat	Unique identifier	Protein	Score	Mass	Matches	Sequences	emPAI	Sequence coverage (%)	Peptides
α7-AChBP NN	band 1			no hits
			Repeat	N.naja_T0509_3FTX	NN 15	104	10812	2 (2)	2 (2)	0.74	25	R.CFITPDITSK.D	R.VDLGCAATCPTVK.T
				N.naja_T0119_NGF	NGF	33	27365	1 (1)	1 (1)	0.12	2	K.QYFFETK.C
α7-AChBP NN	band 2			no hits
			Repeat	N.naja_T0509_3FTX	NN 15	315	10812	8 (7)	7 (7)	5.96	57	F.ITPDITSK.D	K.DCPNGHVCY.T	R.CFITPDITSK.D	C.STDNCNPFPTR.K	K.DCPNGHVCYTK.T	R.VDLGCAATCPTVK.T	K.TGVDIQCCSTDNCNPFPTR.K
α7-AChBP NN	band 3			N.naja_T0509_3FTX	NN 15	134	10812	2 (2)	2 (2)	0.74	26	C.STDNCNPFPTR.K	R.VDLGCAATCPTVK.T
			Repeat	N.naja_T0142_T1042_T2728_T2640_T2414_T1496_T0668_T2421_PLA2	PLA 2	122	16874	6 (5)	5 (5)	1.48	26	R.LAAICF.A	L.NLYQFK.N	R.LAAICFAGAPY.N	R.LAAICFAGAPY.N	R.GGSGTPVDDLDR.C	K.NMIKCTVPSR.S + Oxidation (M)
				N.naja_T1211_T1304_T0704_3FTX	NN 22, NN 29	47	9505	2 (1)	2 (1)	0.36	17	K.NSLLVK.Y	R.GCIDVCPK.N
α7-AChBP NN		band 1		N.naja_T0142_T1042_T2728_T2640_T2414_T1496_T0668_T2421_PLA2	PLA 2	106	16874	7 (6)	3 (3)	0.73	16	R.LAAICF.A	L.NLYQFK.N	R.GGSGTPVDDLDR.C
			Repeat	N.naja_T0142_T1042_T2728_T2640_T2414_T1496_T0668_T2421_PLA2	PLA 2	50	16874	1 (1)	1 (1)	0.2	8	R.GGSGTPVDDLDR.C
α7-AChBP NN		band 2		N.naja_T2400_T1263_T0382_T2324_3FTX	NN 20	95	9561	4 (4)	3 (3)	2.45	28	K.LVPLFYK.T	K.MYMVATPK.V	R.GCIDVCPK.S	K.MYMVATPK.V + Oxidation (M)
				N.naja_T0142_T1042_T2728_T2640_T2414_T1496_T0668_T2421_PLA2	PLA 2	67	16874	1 (1)	1 (1)	0.2	8	R.GGSGTPVDDLDR.C
			Repeat	N.naja_T1289_3FTX	NN 24	79	9883	2 (2)	2 (2)	0.82	36	R.GCAATCPIAENR.D	K.SIFGVTTEDCPDGQNLCFK.R
				N.naja_T1211_T1304_T0704_3FTX	NN 22, NN 29	29	9505	1 (1)	1 (1)	0.36	9	R.GCIDVCPK.N
α7-AChBP NN		band 3		no hits
			Repeat	N.naja_T2381_T2098_T2382_T2412_T2627_T2517_3FTX	NN 18	102	9697	11 (6)	3 (2)	0.85	35	R.GTIIER.G	K.VKPGVNLN.C	T.LECHNQQSSQPPTTK.T
				N.naja_T2420_T2418_T2687_T1672_3FTX	NN 21, NN 26, NN 32	70	9479	4 (3)	3 (3)	1.56	23	V.PIASK.T	K.NSLLVK.Y	R.GCIDVCPK.N
				N.naja_T2400_T1263_T0382_T2324_3FTX	NN 20	65	9561	2 (2)	2 (2)	0.86	18	K.LVPLFYK.T	R.GCIDVCPK.S
				N.naja_T0509_3FTX	NN 15	39	10812	1 (1)	1 (1)	0.32	10	R.CFITPDITSK.D
α7-AChBP NN		band 4		N.naja_T1211_T1304_T0704_3FTX	NN 22, NN 29	58	9505	8 (4)	3 (3)	1.53	24	D.LGSTLK.C	K.NSLLVK.Y	R.GCIDVCPK.N
			Repeat	N.naja_T1211_T1304_T0704_3FTX	NN 22, NN 29	30	9505	1 (1)	1 (1)	0.36	9	R.GCIDVCPK.N
				N.naja_T0119_NGF	NGF	30	27365	1 (1)	1 (1)	0.12	2	K.QYFFETK.C
				N.naja_T0509_3FTX	NN 15	20	10812	1 (1)	1 (1)	0.32	10	R.CFITPDITSK.D

## Sheet: Naja kaouthia
Species: Naja kaouthia (NK)
AChBP: α7
Sample	Bound	SN	MS repeat	Unique identifier	Score	Mass	Matches	Sequences	emPAI	Sequence coverage (%)	Peptides
α7-AChBP NK	band 1			N_kaouthia_T1411_R_2_2335_L_551_3FTX	278	10742	6 (5)	5 (5)	3	35	F.ITPDITSK.D	R.CFITPDITSK.D	C.STDNCNPFPTR.K	R.VDLGCAATCPTVK.T	K.TGVDIQCCSTDNCNPFPTR.K	K.TGVDIQCCSTDNCNPFPTR.K
				N_kaouthia_T5021_T3438_R_2_961_L_250_3FTX	84	9545	5 (4)	5 (4)	2.45	39	K.SSLLVK.Y	K.LVPLFYK.T	R.GCIDVCPK.S	K.MFMVATPK.V + 2 Oxidation (M)	K.MFMVATPKVPV.K
				N_kaouthia_T0330_R_0_0669_L_1088_NGF	80	25945	2 (2)	2 (2)	0.27	7	K.QYFFETK.C	N.SYCTETDTFIK.A
α7-AChBP NK	band 2			N_kaouthia_T1411_R_2_2335_L_551_3FTX	504	10742	14 (12)	10 (9)	20.09	58	F.ITPDITSK.D	K.TGVDIQCC.S	K.TGVDIQCC.S	K.DCPNGHVCY.T	R.CFITPDITSK.D	C.STDNCNPFPTR.K	K.DCPNGHVCYTK.T	K.DCPNGHVCYTK.T	K.TGVDIQCCSTDN.C	R.VDLGCAATCPTVK.T	K.RVDLGCAATCPTVK.T	K.TGVDIQCCSTDNCNPFPTR.K	K.TGVDIQCCSTDNCNPFPTR.K
				N_kaouthia_T0330_R_0_0669_L_1088_NGF	67	25945	2 (2)	2 (2)	0.27	7	K.QYFFETK.C	N.SYCTETDTFIK.A
				N_kaouthia_T2210_R_0_0286_L_446_3FTX	15	9442	10 (1)	1 (1)	0.37	8	K.GITRLPW.V
α7-AChBP NK		band 1		N_kaouthia_T1080_R_2_7662_L_628_PLA2	528	16919	18 (17)	12 (11)	11.78	46	R.LAAICF.A	L.NLYQFK.N	R.LAAICFAG.A	R.LAAICFAGAPY.N	R.GGSGTPVDDLDR.C	Y.NNNNYNIDLK.A	Y.SYECSQGTLTCK.G	G.APYNNNNYNIDLK.A	G.APYNNNNYNIDLK.A	K.GDNDACAAAVCDCDR.L	F.AGAPYNNNNYNIDLK.A	F.AGAPYNNNNYNIDLK.A	K.TYSYECSQGTLTCK.G	C.FAGAPYNNNNYNIDLK.A	C.FAGAPYNNNNYNIDLK.A
α7-AChBP NK		band 2		N_kaouthia_T1411_R_2_2335_L_551_3FTX	146	10742	4 (3)	4 (3)	1.3	36	F.ITPDITSK.D	R.CFITPDITSK.D	C.STDNCNPFPTR.K	R.VDLGCAATCPTVK.T
				N_kaouthia_T5021_T3438_R_2_961_L_250_3FTX	89	9545	4 (4)	4 (4)	2.45	35	K.SSLLVK.Y	K.LVPLFYK.T	R.GCIDVCPK.S	K.MFMVATPK.V + 2 Oxidation (M)
				N_kaouthia_T5501_R_1_2105_L_200_3FTX	21	4885	3 (1)	3 (1)	0.75	52	K.NSLLVK.Y	K.MFMVSNK.T + 2 Oxidation (M)	R.GCIDACPK.N
α7-AChBP NK		band 3		no hits
α7-AChBP NK		band 4		N_kaouthia_T5505_T3463_R_3_5052_L_200_3FTX	614	9026	37 (27)	11 (10)	96.19	59	I.PIASK.T	K.NSLLVK.Y	K.NLCYK.M	C.IDVCPK.N	K.LIPIASK.T	K.LIPIASK.T	M.SDLTIPVK.R	R.GCIDVCPK.N	M.MSDLTIPVK.R	M.MSDLTIPVK.R + Oxidation (M)	K.YVCCNTDR.C	F.MMSDLTIPVK.R + Oxidation (M)	F.MMSDLTIPVK.R + Oxidation (M)	F.MMSDLTIPVK.R + 2 Oxidation (M)	K.MFMMSDLTIPVK.R	K.MFMMSDLTIPVK.R + 2 Oxidation (M)	K.MFMMSDLTIPVK.R + 2 Oxidation (M)	K.MFMMSDLTIPVK.R + 2 Oxidation (M)	K.MFMMSDLTIPVK.R + 3 Oxidation (M)
				N_kaouthia_T5501_R_1_2105_L_200_3FTX	80	4885	6 (4)	5 (3)	4.35	85	K.TVPVK.R	K.NSLLVK.Y	K.MFMVSNK.T + 2 Oxidation (M)	R.GCIDACPK.N	K.YVCCNTDR.C
				N_kaouthia_T2473_R_2_1679_L_421_3FTX	462	10519	13 (12)	5 (4)	4.45	46	K.FQICR.N	N.CPEMFCGK.F + Oxidation (M)	R.GCADTCPVGK.P	K.PYEMIECCSTDK.C	K.PYEMIECCSTDK.C + Oxidation (M)	T.LTCLNCPEMFCGK.F	T.LTCLNCPEMFCGK.F + Oxidation (M)
				N_kaouthia_T1411_R_2_2335_L_551_3FTX	238	10742	9 (6)	7 (6)	4.28	55	F.ITPDITSK.D	L.GCAATCPTVK.T	K.DCPNGHVCY.T	C.STDNCNPFPTR.K	K.DCPNGHVCYTK.T	K.DCPNGHVCYTK.T	R.VDLGCAATCPTVK.T	K.TGVDIQCCSTDNCNPFPTR.K	K.TGVDIQCCSTDNCNPFPTR.K
				N_kaouthia_T0551_R_0_0427_L_847_3FTX	57	10457	2 (1)	2 (1)	0.33	22	K.ISLADGNDVR.I	T.TICYNHLTR.T

## Sheet: Bungarus caeruleus
Species: Bungarus caeruleus (BC)
AChBP: α7
Technical repeats are indicated by 'MS repeat.
Sample	Bound	SN	MS repeat	Unique identifier	Protein	Score	Mass	Matches	Sequences	emPAI	Sequence coverage (%)	Peptides
α7-AChBP Bc	band 1			no hits
α7-AChBP Bc	band 2			no hits
α7-AChBP Bc	band 3			no hits
α7-AChBP Bc		band 1		Bungarus_multicintus_bm008_PLA2		363	16437	7 (7)	6 (6)	2.69	36	R.TAAICF.A	K.TYSYTC.T	L.NLYQFK.N	Y.CGAGGSGTPVDELDR.C	R.CCYVHDNCYGEAEK.I	Y.VNYGCYCGAGGSGTPVDELDR.C	Y.VNYGCYCGAGGSGTPVDELDR.C
				AAR19228.1	phospholipase A2 isoform 2, partial [Bungarus caeruleus]	99	15672	3 (3)	3 (3)	0.8	19	R.TAAICF.A	K.TYSYTC.T	Y.CGYGGSGTPVDELDR.C
				AAS20530.1	phospholipase A2 isoform 1, partial [Bungarus caeruleus]	47	15903	3 (3)	3 (3)	0.78	10	R.TAAICF.A	K.TYSYTC.T	R.TAAICFAK.A
			Repeat	Bungarus_multicintus_bm008_PLA2		351	16437	8 (8)	7 (7)	3.45	37	R.TAAICF.A	K.TYSYTC.T	L.NLYQFK.N	S.GTPVDELDR.C	K.TYSYTCTK.P	R.CCYVHDNCYGEAEK.I	Y.VNYGCYCGAGGSGTPVDELDR.C	Y.VNYGCYCGAGGSGTPVDELDR.C
				AAR19228.1	phospholipase A2 isoform 2, partial [Bungarus caeruleus]	282	15672	12 (12)	6 (6)	2.93	27	R.TAAICF.A	K.TYSYTC.T	S.GTPVDELDR.C	K.TYSYTCTK.P	K.NMIQCAGTR.T	K.NMIQCAGTR.T + Oxidation (M)	Y.CGYGGSGTPVDELDR.C
				AAS20530.1	phospholipase A2 isoform 1, partial [Bungarus caeruleus]	86	15903	5 (4)	5 (4)	1.16	16	R.TAAICF.A	K.TYSYTC.T	R.TAAICFAK.A	R.FVCDCDR.T	A.RFVCDCDR.T
				AAL87003.1	beta-bungarotoxin A chain precursor [Bungarus caeruleus]	31	17145	2 (2)	2 (2)	0.43	12	R.TAALCF.G	R.CCYVHDNCYGDA.E
α7-AChBP Bc		band 2		pdb|1PO8|A	Chain A, Crystal Structure Of A Complex Formed Between Krait Venom Phospholipase A2 And Heptanoic Acid At 2.7 A Resolution.	23	13990	2 (2)	2 (2)	0.54	6	R.TAAICF.A	R.TAAICFAK.A
			Repeat	pdb|1PO8|A	Chain A, Crystal Structure Of A Complex Formed Between Krait Venom Phospholipase A2 And Heptanoic Acid At 2.7 A Resolution.	130	13990	7 (7)	3 (3)	0.92	12	R.TAAICF.A	R.TAAICFAK.A	R.FVCDCDR.T
				AAR19228.1	phospholipase A2 isoform 2, partial [Bungarus caeruleus]	82	15672	4 (4)	4 (4)	1.19	18	R.TAAICF.A	S.GTPVDELDR.C	K.TYSYTCTK.P	K.TYSYTCTKPN.I
α7-AChBP Bc		band 3		Bungarus_multicintus_bm013_3FTX		85	10446	1 (1)	1 (1)	0.33	15	S.FYTCPNSETCPDGK.N
			Repeat	Bungarus_multicintus_bm013_3FTX		98	10446	2 (1)	2 (1)	0.33	26	R.SWTAVRGDGP.K	S.FYTCPNSETCPDGK.N
α7-AChBP Bc		band 4
			Repeat	Bungarus_multicintus_bm013_3FTX		61	10446	2 (1)	2 (1)	0.33	26	R.SWTAVRGDGP.K	S.FYTCPNSETCPDGK.N
α7-AChBP Bc	band 1		Repeat (re-prep)	sp|D2N116.1|3L2A_BUNCE	RecName: Full=Alpha-delta-bungarotoxin-4; Short=Alpha-delta-Bgt-4; Flags: Precursor	30	8870	1 (1)	1 (1)	0.39	15	K.PYEEVTCCSTDK.C
α7-AChBP Bc	band 2		Repeat (re-prep)	Bungarus_multicintus_bm032_3FTX		39	10054	1 (1)	1 (1)	0.34	8	K.KNEIIQC.C
				sp|D2N116.1|3L2A_BUNCE	RecName: Full=Alpha-delta-bungarotoxin-4; Short=Alpha-delta-Bgt-4; Flags: Precursor	23	8870	1 (1)	1 (1)	0.39	7	K.VIELGC.V
α7-AChBP Bc	band 3		Repeat (re-prep)	no hits
α7-AChBP Bc		band 1	Repeat (re-prep)	Bungarus_multicintus_bm008_PLA2		238	16437	11 (9)	9 (9)	4.36	42	R.TAAICF.A	K.IPGCNPK.T	K.TYSYTC.T	L.NLYQFK.N	S.GTPVDELDR.C	K.TYSYTCTK.P	Y.CGAGGSGTPVDELDR.C	R.CCYVHDNCYGEAEK.I	Y.VNYGCYCGAGGSGTPVDELDR.C	Y.VNYGCYCGAGGSGTPVDELDR.C
				AAR19228.1	phospholipase A2 isoform 2, partial [Bungarus caeruleus]	213	15672	9 (7)	7 (6)	2.93	32	S.ASTSCQ.-	R.TAAICF.A	K.TYSYTC.T	S.GTPVDELDR.C	K.TYSYTCTK.P	K.NMIQCAGTR.T	K.NMIQCAGTR.T + Oxidation (M)	Y.CGYGGSGTPVDELDR.C
				AAS20530.1	phospholipase A2 isoform 1, partial [Bungarus caeruleus]	76	15903	5 (4)	5 (4)	1.16	16	R.TAAICF.A	K.TYSYTC.T	R.TAAICFAK.A	R.FVCDCDR.T	A.RFVCDCDR.T
α7-AChBP Bc		band 2	Repeat (re-prep)	pdb|1G0Z|A	Chain A, Specific Mutations In Krait Pla2 Lead To Dimerization Of Protein Molecules: Crystal Structure Of Krait Pla2 At 2.1 Resolution	135	13759	7 (6)	6 (6)	2.76	34	R.TAAICF.A	R.FICDCDR.T	S.GTPVDELDR.C	K.TYSYTCTK.P	K.NMIQCAGTR.T + Oxidation (M)	K.TYSYTCTKPN.I
				Bungarus_multicintus_bm008_PLA2		117	16437	7 (5)	6 (5)	1.54	22	R.TAAICF.A	L.NLYQFK.N	R.TAAICFAA.A	S.GTPVDELDR.C	K.TYSYTCTK.P	K.TYSYTCTKPN.L
				AAS20530.1	phospholipase A2 isoform 1, partial [Bungarus caeruleus]	44	15903	5 (2)	4 (2)	0.47	16	R.TAAICF.A	M.IQCANTR.T	R.TAAICFAK.A	R.FVCDCDR.T
α7-AChBP Bc		band 3	Repeat (re-prep)	Bungarus_multicintus_bm013_3FTX		65	10446	1 (1)	1 (1)	0.33	15	S.FYTCPNSETCPDGK.N
				Bungarus_multicintus_bm032_3FTX		46	10054	2 (2)	2 (2)	0.8	17	R.GCVATCPK.P	K.KNEIIQC.C
				Bungarus_multicintus_bm004_3FTX		44	12010	1 (1)	1 (1)	0.29	8	K.SYWVNENGK.Q
α7-AChBP Bc		band 4	Repeat (re-prep)	no hits

## Sheet: Den vir
Species: Dendroaspis viridis (DV)
AChBP: α7
Technical repeats are indicated by 'MS repeat.
Sample	Bound	SN	MS repeat	Unique identifier	Protein	Score	Mass	Matches	Sequences	emPAI	Sequence coverage (%)	Peptides
α7-AChBP DV	band 1			no hits
α7-AChBP DV	band 2			D.viridis_T3493_T3274_3FTX	DV 46	36	9537	1 (1)	1 (1)	0.36	9	K.LPGVILAR.G
α7-AChBP DV		band 1		D.viridis_T3493_T3274_3FTX	DV 46	108	9537	2 (2)	2 (2)	0.86	25	K.LPGVILAR.G	K.TPQDSATITCEEK.T
				D.viridis_T3091_3FTX	DV 56	70	8583	1 (1)	1 (1)	0.41	20	K.SLLGISTEVCAAGQK.I
α7-AChBP DV		band 2		D.viridis_T3493_T3274_3FTX	DV 46	359	9537	12 (12)	4 (4)	2.64	25	K.LPGVIL.A	P.GVILAR.G	K.LPGVILAR.G	K.TPQDSATITCEEK.T
				D.viridis_T0762_3FTX		119	9889	2 (2)	2 (2)	0.87	31	K.ADNYDPIR.C	K.SIGGVTTEDCPDGQNLCFK.R
				D.viridis_T3091_3FTX	DV 56	63	8583	1 (1)	1 (1)	0.43	20	K.SLLGISTEVCAAGQK.I
α7-AChBP DV		band 3		D.viridis_T3091_3FTX	DV 56	110	8583	2 (2)	1 (1)	0.41	20	K.SLLGISTEVCAAGQK.I
				D.viridis_T3493_T3274_3FTX	DV 46	108	9537	2 (2)	2 (2)	0.86	25	K.LPGVILAR.G	K.TPQDSATITCEEK.T
				D.viridis_T0762_3FTX		44	9889	1 (1)	1 (1)	0.35	9	K.ADNYDPIR.C
α7-AChBP DV	band 1		Repeat (re-prep)	no hits
α7-AChBP DV	band 2		Repeat (re-prep)	D.viridis_T3493_T3274_3FTX	DV 46	41	9537	3 (2)	3 (2)	0.86	25	G.VILAR.G	K.LPGVILAR.G	K.TPQDSATITCEEK.T
α7-AChBP DV		band 1	Repeat (re-prep)	D.viridis_T3091_3FTX	DV 56	221	8583	8 (7)	4 (4)	6.8	46	K.LYDVK.R	T.LTCVTR.K	K.ADEYGCVK.C	K.SLLGISTEVCAAGQK.I	K.SLLGISTEVCAAGQK.I
				D.viridis_T0454.2_T3272_3FTX	DV 48, 68(?)	150	9954	6 (5)	4 (4)	3.41	25	T.CVTDK.S	K.LYDVK.R	K.LYDVK.R	T.LTCVTDK.S	T.LTCVTDK.S	K.ITEECAAGQK.I
				D.viridis_T3493_T3274_3FTX	DV 46	97	9537	2 (2)	2 (2)	0.86	25	K.LPGVILAR.G	K.TPQDSATITCEEK.T
				D.viridis_T0762_3FTX	DV 53	34	9889	1 (1)	1 (1)	0.35	9	K.ADNYDPIR.C
α7-AChBP DV		band 2	Repeat (re-prep)	D.viridis_T3493_T3274_3FTX	DV 46	481	9537	20 (18)	7 (5)	7.73	34	G.VILAR.G	K.LPGVIL.A	P.GVILAR.G	L.PGVILAR.G	L.PGVILAR.G	K.LPGVILAR.G	K.LPGVILAR.G	T.MICYSHK.T + Oxidation (M)	K.TPQDSATITCEEK.T
				D.viridis_T0454.2_T3272_3FTX	DV 48, 68(?)	128	9954	4 (4)	3 (3)	2.28	25	K.LYDVK.R	T.LTCVTDK.S	K.ITEECAAGQK.I
				D.viridis_T3091_3FTX	DV 56	96	8583	5 (4)	4 (3)	2.93	46	K.LYDVK.R	T.LTCVTR.K	K.ADEYGCVK.C	K.SLLGISTEVCAAGQK.I
				D.viridis_T0762_3FTX	DV 53	60	9889	2 (2)	2 (2)	0.82	16	R.NYDIIR.G	K.ADNYDPIR.C
				D.viridis_T1773_3FTX	DV 60	41	7491	1 (1)	1 (1)	0.47	10	R.EYISER.G
				D.viridis_T1436_3FTX	DV 49	27	9569	2 (1)	2 (1)	0.36	24	R.GTIIER.G	R.ICYNHQSTTPATTK.S
α7-AChBP DV		band 3	Repeat (re-prep)	D.viridis_T0454.2_T3272_3FTX	DV 48, 68(?)	176	9954	5 (5)	3 (3)	2.28	25	K.LYDVK.R	K.LYDVK.R	T.LTCVTDK.S	K.ITEECAAGQK.I
				D.viridis_T3091_3FTX	DV 56	144	8583	6 (5)	4 (3)	2.93	46	K.LYDVK.R	K.LYDVK.R	T.LTCVTR.K	K.ADEYGCVK.C	K.SLLGISTEVCAAGQK.I
				D.viridis_T3493_T3274_3FTX	DV 46	65	9537	3 (2)	2 (1)	0.36	9	G.VILAR.G	K.LPGVILAR.G
				D.viridis_T1436_3FTX	DV 49	44	9569	2 (2)	2 (2)	0.86	24	R.GTIIER.G	R.ICYNHQSTTPATTK.S
				D.viridis_T0762_3FTX	DV 53	41	9889	2 (2)	2 (2)	0.82	16	R.NYDIIR.G	K.ADNYDPIR.C
				D.viridis_T1773_3FTX	DV 60	33	7491	1 (1)	1 (1)	0.47	10	R.EYISER.G
				D.viridis_T2758_3FTX	DV 64	28	9561	2 (1)	2 (1)	0.36	22	R.GCGCFTPR.G	T.IVCLDLAYPR.I
				D.viridis_T0426_SVMP		18	15928	1 (1)	1 (1)	0.21	5	R.MEHGARIP.C + Oxidation (M)
				D.viridis_T2124_3FTX	DV 61	17	10077	2 (1)	2 (1)	0.34	17	S.LECYR.C	K.CCTTNLCNI.-

## Sheet: Micrurus fulvius
Species: Micrurus fulvius (MF)
AChBP: α7
Technical repeats are indicated by 'MS repeat.
Sample	Bound	SN	MS repeat	Unique identifier	Protein	Score	Mass	Matches	Sequences	emPAI	Sequence coverage (%)	Peptides
				no hits
α7-AChBP Mic	band 1
				no hits
α7-AChBP Mic	band 2
				no hits
α7-AChBP Mic	band 3
α7-AChBP Mic		band 1		JAS04989.1	Phospholipase A2 7a [Micrurus fulvius]	116	17113	6 (3)	4 (2)	0.43	17	R.TAALCF.A	L.NLYQFK.N	K.APYDDNNFYIN.S	K.APYDDNNFYINSK.R	K.APYDDNNFYINSK.R
α7-AChBP Mic		band 2		JAS05027.1	Phospholipase A2 2af [Micrurus fulvius]	209	16839	6 (4)	6 (4)	1.07	31	R.TAALCF.A	K.WTLYSY.D	K.NYNIDLK.R	R.TAALCFAK.A	Y.SYDCSNGQLTCK.T	Y.CGSGGSGTPVDDLDK.C
				JAB52857.1	three-finger toxin 2d [Micrurus fulvius]	20	9288	2 (1)	1 (1)	0.37	8	R.TCCATEK.C
α7-AChBP Mic		band 3		no hits
α7-AChBP Mic	band 1		Repeat (re-prep)	JAS05027.1	Phospholipase A2 2af [Micrurus fulvius]	124	16839	3 (2)	3 (2)	0.44	23	K.NYNIDLK.R	Y.SYDCSNGQLTCK.T	Y.CGSGGSGTPVDDLDK.C
				JAS05041.1	Venom nerve growth factor 1b [Micrurus fulvius]	43	27636	5 (2)	4 (2)	0.25	13	R.NTDQR.H	K.QYFFETK.C	R.NPNPVPSGCR.G	T.SCAQTHEGLK.T
α7-AChBP Mic	band 2		Repeat (re-prep)	no hits
α7-AChBP Mic	band 3		Repeat (re-prep)	no hits
α7-AChBP Mic		band 1	Repeat (re-prep)	JAS04989.1	Phospholipase A2 7a [Micrurus fulvius]	384	17113	14 (12)	11 (9)	6.22	59	R.TAALCF.A	L.NLYQFK.N	R.TAALCFAK.A	K.NMIQCTTK.R	K.NMIQCTTK.R + Oxidation (M)	K.DFVCNCDR.T	K.APYDDNNFYIN.S	K.CKDFVCNCDR.T	Y.SYDCSEGQLTCK.D	Y.CGSGGSGTPVDELDR.C	K.APYDDNNFYINSK.R	K.APYDDNNFYINSK.R	R.CCQVHDNCYDEASK.V
				JAB52800.1	phospholipase A2 1d [Micrurus fulvius]	211	16996	7 (6)	7 (6)	1.96	40	R.TAALCF.A	R.TAALCFAK.A	K.DFVCNCDR.T	K.CKDFVCNCDR.T	Y.SYDCSNGQLTCK.D	Y.CGSGGSGTPVDDLDK.C	K.CCQVHDDCYGEAEK.V
α7-AChBP Mic		band 2	Repeat (re-prep)	JAS05004.1	Phospholipase A2 2x [Micrurus fulvius]	365	16990	17 (12)	14 (9)	5.1	62	R.TAALCF.A	R.SWWHF.A	L.NLIHFK.N	K.NYNIDLK.R	K.VHGCWPK.W	S.GTPVDDLDK.C	K.NMIECTTK.R	K.NMIECTTK.R + Oxidation (M)	K.DFVCNCDR.T	S.GGSGTPVDDLDK.C	C.GSGGSGTPVDDLDK.C	K.CKDFVCNCDR.T	Y.SYDCSNGQLTCK.D	Y.CGSGGSGTPVDDLDK.C	K.CCQVHDDCYGEAEK.V
				JAB52796.1	phospholipase A2 23 [Micrurus fulvius]	90	16767	12 (9)	9 (6)	2.6	43	R.TAALCF.A	R.SWWHF.A	L.NLIHFK.N	K.NYNIDLK.R	K.NMIECTTK.R	S.GTPVDELDR.C	K.NMIECTTK.R + Oxidation (M)	K.DFVCNCDR.T	R.TYSYDCSEGK.L	K.CKDFVCNCDR.T
				JAB52775.1	phospholipase A2 3b [Micrurus fulvius]	69	16768	7 (2)	7 (2)	0.44	36	R.TAALCF.G	L.NLINFK.R	R.GTPVDELDR.C	E.AFVCNCDR.T	K.ATLYTSTCSPR.T	K.VHDDCYAAAEK.Y	C.CKVHDDCYAAAEK.Y
α7-AChBP Mic		band 3	Repeat (re-prep)	Micrurus_fulvius_Mfulv_Kunitz-3.seq_mRNA_sequence		44	9415	3 (3)	3 (3)	1.56	25	F.YYNPDSNK.C	K.LCSLPSETGK.C	K.ISFYYNPDSNK.C
