# Supplementary material for: A Decoy-Receptor Approach Using Nicotinic Acetylcholine Receptor Mimics Reveals Their Potential as Novel Therapeutics Against Neurotoxic Snakebite
Source: Front Pharmacol. 2019 Jul 30;10:848. doi: 10.3389/fphar.2019.00848 (PMC6683245; doi:10.3389/fphar.2019.00848)
Supplement: Supplementary file 4 [file Table_2.xlsx]

## Sheet: Naja haje
Species: Naja haje (NH)
AChBP: Ls
Two biological replicates: (1) and (2). Technical repeats are indicated by 'MS repeat.
Matches-first number indicates the number of MS/MS spectra for the respective protein/the second one (in parentheses) is the count of significant matches with a score above the significance threshold
Sequences-first number indicates the number of matches to distinct peptide sequences/the second one (in parentheses) indicates the sequences with significant matches
Sample	Bound	SN	MS repeat	Unique identifier	Protein	Score	Mass	Matches	Sequences	emPAI	Sequence coverage (%)	Peptides
Ls-AChBP NH	band 1			N.haje_T0327_NGF	NGF	240	27451	5 (5)	4 (4)	0.77	18	K.QYFFETK.C	R.IETACVCVITK.K	N.SYCTETDTFIK.A	K.GNTVTVMENVNLDNK.V + Oxidation (M)	K.GNTVTVMENVNLDNK.V + Oxidation (M)
			Repeat	N.haje_T3908_T1873_3FTX	NH 7	62	10690	1 (1)	1 (1)	0.32	20	R.VDLGCAATCPTVKPGVDIK.C
Ls-AChBP NH	band 2			N.haje_T4059_T1661_T3904_T2301_3FTX	NH 8	89	9854	1 (1)	1 (1)	0.35	15	R.VDLGCAATCPTVK.P
			Repeat	N.haje_T4059_T1661_T3904_T2301_3FTX	NH 8	187	9854	9 (6)	6 (4)	2.32	29	R.VDLGC.A	K.PGVDIK.C	R.CFITPD.V	R.VDLGCAATCPTVK.P	C.AATCPTVKPGVDIK.C	R.VDLGCAATCPTVKPGVDIK.C
				N.haje_T1960_T1639_T4413_3FTX	NH 12	62	7924	1 (1)	1 (1)	0.45	15	R.EIVECCTTDK.C
				N.haje_T2831_T1704_T3906_T3905_T0971_3FTX	NH 6, NH 10	39	9700	1 (1)	1 (1)	0.36	18	T.MICHNQQSSQPPTIK.T + Oxidation (M)
Ls-AChBP NH	band 4			N.haje_T3908_T1873_3FTX	NH 7	270	10690	4 (4)	4 (4)	2.06	43	R.VDLGCAATCPTVK.P	R.CFITPDVTSQACPAGH.V	R.VDLGCAATCPTVKPGVDIK.C	R.CFITPDVTSQACPAGHVCYTK.M
			Repeat	N.haje_T2831_T1704_T3906_T3905_T0971_3FTX	NH 6, NH 10	121	9700	11 (11)	1 (1)	0.36	12	K.TCPGETNCYK.K
Ls-AChBP NH		band 1		no hits
			Repeat	N.haje_T2831_T1704_T3906_T3905_T0971_3FTX	NH 6, NH 10	341	9700	43 (25)	5 (5)	3.62	47	R.GTIIER.G	K.GVGIYCCK.T	N.QQSSQPPTIK.T	K.TCPGETNCYK.K	T.MICHNQQSSQPPTIK.T + Oxidation (M)
				N.haje_T3908_T1873_3FTX	NH 7	57	10690	1 (1)	1 (1)	0.32	20	R.VDLGCAATCPTVKPGVDIK.C
Ls-AChBP NH		band 2		N.haje_T2831_T1704_T3906_T3905_T0971_3FTX	NH 6, NH 10	72	9700	3 (2)	3 (2)	0.85	28	K.GVGIY.C	K.GVGIYCCK.T	T.MICHNQQSSQPPTIK.T + Oxidation (M)
			Repeat	no hits
Ls-AChBP NH		band 3		no hits
			Repeat	no hits
Ls-AChBP NH (2)	band 1			N.haje_T3908_T1873_3FTX	NH 7	77	10690	1 (1)	1 (1)	0.32	20	R.VDLGCAATCPTVKPGVDIK.C
				N.haje_T2831_T1704_T3906_T3905_T0971_3FTX	NH 6, NH 10	34	9700	1 (1)	1 (1)	0.36	18	T.MICHNQQSSQPPTIK.T + Oxidation (M)
Ls-AChBP NH (2)	band 2			N.haje_T0327_NGF	NGF	242	27451	5 (5)	5 (5)	0.77	21	R.GIDSSHWN.S	K.QYFFETK.C	R.IETACVCVITK.K	N.SYCTETDTFIK.A	K.GNTVTVMENVNLDNK.V
				N.haje_T3908_T1873_3FTX	NH 7	36	10690	1 (1)	1 (1)	0.32	20	R.VDLGCAATCPTVKPGVDIK.C
Ls-AChBP NH (2)	band 3			N.haje_T3908_T1873_3FTX	NH 7	51	10690	1 (1)	1 (1)	0.32	20	R.VDLGCAATCPTVKPGVDIK.C
Ls-AChBP NH (2)		band 1		no hits
Ls-AChBP NH (2)		band 2		N.haje_T2831_T1704_T3906_T3905_T0971_3FTX	NH 6, NH 10	90	9700	3 (3)	2 (2)	1.51	28	K.GVGIYCCK.T	T.MICHNQQSSQPPTIK.T	T.MICHNQQSSQPPTIK.T + Oxidation (M)
				N.haje_T3908_T1873_3FTX	NH 7	54	10690	1 (1)	1 (1)	0.32	20	R.VDLGCAATCPTVKPGVDIK.C

## Sheet: Naja naja
Species: Naja naja (NN)
AChBP: Ls
Technical repeats are indicated by 'MS repeat.
Sample	Bound	SN	MS repeat	Unique identifier	Protein	Score	Mass	Matches	Sequences	emPAI	Sequence coverage (%)	Peptides
Ls-AChBP NN	band 1			N.naja_T0119_NGF	NGF	21	27365	1 (1)	1 (1)	0.12	2	K.QYFFETK.C
			Repeat	N.naja_T0509_3FTX	NN 15	409	10812	8 (8)	7 (7)	8.18	57	F.ITPDITSK.D	K.DCPNGHVCY.T	R.CFITPDITSK.D	C.STDNCNPFPTR.K	K.DCPNGHVCYTK.T	R.VDLGCAATCPTVK.T	K.TGVDIQCCSTDNCNPFPTR.K	K.TGVDIQCCSTDNCNPFPTR.K
Ls-AChBP NN	band 2			N.naja_T0509_3FTX	NN 15	354	10812	6 (6)	5 (5)	4.28	55	K.DCPNGHVCY.T	R.CFITPDITSK.D	C.STDNCNPFPTR.K	R.VDLGCAATCPTVK.T	K.TGVDIQCCSTDNCNPFPTR.K	K.TGVDIQCCSTDNCNPFPTR.K
			Repeat	no hits
Ls-AChBP NN		band 1		no hits (repeat)
Ls-AChBP NN		band 2		no hits (repeat)

## Sheet: Naja kaouthia
Species: Naja kaouthia (NK)
AChBP: Ls
Technical repeats are indicated by 'MS repeat.
Sample	Bound	SN	MS repeat	Unique identifier	Score	Mass	Matches	Sequences	emPAI	Sequence coverage (%)	Peptides
Ls-AcHBP NK	band 1			N_kaouthia_T1411_R_2_2335_L_551_3FTX	238	10742	6 (4)	5 (3)	2.03	57	R.CFITPDITSK.D	C.STDNCNPFPTR.K	K.DCPNGHVCYTK.T	R.VDLGCAATCPTVK.T	K.TGVDIQCCSTDNCNPFPTR.K	K.TGVDIQCCSTDNCNPFPTR.K
				N_kaouthia_T0330_R_0_0669_L_1088_NGF	81	25945	4 (3)	4 (3)	0.43	16	K.QYFFETK.C	K.NPNPEPSGCR.G	T.SCAQTHEGLK.T	N.SYCTETDTFIK.A
				N_kaouthia_T5021_T3438_R_2_961_L_250_3FTX	45	9545	4 (2)	3 (2)	0.86	30	K.SSLLVK.Y	R.GCIDVCPK.S	K.MFMVATPKVPV.K
				N_kaouthia_T2210_R_0_0286_L_446_3FTX	15	9442	31 (1)	2 (1)	0.37	18	K.GITRLPW.V	K.AEARVYVD.C
				N_kaouthia_T0044_R_0_0631_L_2298_SVMP	14	70995	2 (1)	2 (1)	0.05	2	A.AKDVK.C	D.GMVCSNRQCVDVK.T
Ls-AcHBP NK	band 2			N_kaouthia_T1411_R_2_2335_L_551_3FTX	1053	10742	30 (29)	17 (16)	192.67	69	K.TGVDIQ.C	T.PDITSK.D	K.RVDLGC.A	K.TWCDAF.C	F.ITPDITSK.D	K.TGVDIQCC.S	K.TGVDIQCC.S	C.PNGHVCYTK.T	K.DCPNGHVCY.T	R.VDLGCAATCPT.V	R.CFITPDITSK.D	C.STDNCNPFPTR.K	K.TWCDAFCSIR.G	K.DCPNGHVCYTK.T	K.DCPNGHVCYTK.T	R.VDLGCAATCPTVK.T	C.CSTDNCNPFPTR.K	K.RVDLGCAATCPTVK.T	K.TGVDIQCCSTDNCNPFPTR.K	K.TGVDIQCCSTDNCNPFPTR.K
				N_kaouthia_T0330_R_0_0669_L_1088_NGF	111	25945	4 (4)	4 (4)	0.62	13	K.QYFFETK.C	K.NPNPEPSGCR.G	N.SYCTETDTFIK.A	K.CKNPNPEPSGCR.G
				N_kaouthia_T5505_T3463_R_3_5052_L_200_3FTX	21	9026	1 (1)	1 (1)	0.39	10	R.GCIDVCPK.N
Ls-AcHBP NK		band 1		N_kaouthia_T1080_R_2_7662_L_628_PLA2	1158	16919	39 (31)	19 (18)	64.74	71	R.LAAIC.F	K.NMIQC.T + Oxidation (M)	K.NMIQC.T + Oxidation (M)	R.LAAICF.A	L.NLYQFK.N	R.LAAICFAG.A	G.CWPYFK.T	R.LAAICFAGAPY.N	R.LAAICFAGAPY.N	R.GGSGTPVDDLDR.C	Y.NNNNYNIDLK.A	K.TYSYECSQGTL.T	W.DFADYGCYCGR.G	Y.SYECSQGTLTCK.G	G.APYNNNNYNIDLK.A	G.APYNNNNYNIDLK.A	K.GDNDACAAAVCDCDR.L	F.AGAPYNNNNYNIDLK.A	F.AGAPYNNNNYNIDLK.A	K.TYSYECSQGTLTCK.G	R.CCQVHDNCYNEAEK.I	R.CCQVHDNCYNEAEK.I	C.FAGAPYNNNNYNIDLK.A	C.FAGAPYNNNNYNIDLK.A	R.LAAICFAGAPYNNNNYNIDLK.A
				N_kaouthia_T1411_R_2_2335_L_551_3FTX	118	10742	5 (2)	5 (2)	0.74	57	K.DCPNGHVCY.T	R.CFITPDITSK.D	K.DCPNGHVCYTK.T	R.VDLGCAATCPTVK.T	K.TGVDIQCCSTDNCNPFPTR.K
Ls-AcHBP NK		band 2		N_kaouthia_T1411_R_2_2335_L_551_3FTX	457	10742	17 (13)	12 (10)	20.09	69	K.TGVDIQ.C	K.TWCDAF.C	F.ITPDITSK.D	K.TGVDIQCC.S	K.DCPNGHVCY.T	R.CFITPDITSK.D	C.STDNCNPFPTR.K	K.TWCDAFCSIR.G	K.DCPNGHVCYTK.T	K.DCPNGHVCYTK.T	R.VDLGCAATCPTVK.T	K.RVDLGCAATCPTVK.T	K.TGVDIQCCSTDNCNPFPTR.K	K.TGVDIQCCSTDNCNPFPTR.K
				N_kaouthia_T1080_R_2_7662_L_628_PLA2	135	16919	2 (2)	2 (2)	0.44	17	R.GGSGTPVDDLDR.C	K.TYSYECSQGTLTCK.G
				N_kaouthia_T5021_T3438_R_2_961_L_250_3FTX	37	9545	2 (2)	2 (2)	0.86	17	K.SSLLVK.Y	R.GCIDVCPK.S
				N_kaouthia_T0095_R_0_0764_L_1848_SVMP	15	70373	2 (1)	2 (1)	0.05	3	A.AKDVK.C	R.GFCTCGFNKCVMSTR.R
Ls-AcHBP NK		band 3		N_kaouthia_T1411_R_2_2335_L_551_3FTX	964	10742	31 (31)	19 (19)	443.81	69	K.TGVDIQ.C	T.PDITSK.D	K.RVDLGC.A	K.TWCDAF.C	C.AATCPTVK.T	F.ITPDITSK.D	N.CNPFPTR.K	K.TGVDIQCC.S	K.TGVDIQCC.S	C.PNGHVCYTK.T	K.DCPNGHVCY.T	R.VDLGCAATCPT.V	R.CFITPDITSK.D	C.STDNCNPFPTR.K	K.TWCDAFCSIR.G	K.DCPNGHVCYTK.T	K.DCPNGHVCYTK.T	R.VDLGCAATCPTVK.T	C.CSTDNCNPFPTR.K	K.RVDLGCAATCPTVK.T	K.TGVDIQCCSTDNCNPFPTR.K	K.TGVDIQCCSTDNCNPFPTR.K
				N_kaouthia_T5505_T3463_R_3_5052_L_200_3FTX	47	9026	3 (3)	3 (3)	1.67	27	K.NSLLVK.Y	K.LIPIASK.T	R.GCIDVCPK.N

## Sheet: Bungarus caeruleus
		Species: Bungarus caeruleus (BC)
		AChBP: Ls
		Technical repeats are indicated by 'MS repeat.
Sample	Bound	SN	MS repeat	Unique identifier		Score	Mass	Matches	Sequences	emPAI	Sequence coverage (%)	Peptides
Ls-AChBP Bc	band 1			sp|D2N116.1|3L2A_BUNCE	RecName: Full=Alpha-delta-bungarotoxin-4; Short=Alpha-delta-Bgt-4; Flags: Precursor	17	8870	1 (1)	1 (1)	0.39	7	K.VIELGC.V
			Repeat	sp|D2N116.1|3L2A_BUNCE	RecName: Full=Alpha-delta-bungarotoxin-4; Short=Alpha-delta-Bgt-4; Flags: Precursor	16	8870	1 (1)	1 (1)	0.39	7	K.VIELGC.V
Ls-AChBP Bc	band 2			no hits	no hits (rep)
Ls-AChBP Bc		band 1		Bungarus_multicintus_bm013_3FTX		99	10446	1 (1)	1 (1)	0.33	15	S.FYTCPNSETCPDGK.N
			Repeat	Bungarus_multicintus_bm013_3FTX		94	10446	1 (1)	1 (1)	0.33	15	S.FYTCPNSETCPDGK.N
Ls-AChBP Bc	band 1		Repeat (re-prep)	Bungarus_multicintus_bm032_3FTX		28	10054	1 (1)	1 (1)	0.34	8	K.KNEIIQC.C
				sp|D2N116.1|3L2A_BUNCE	RecName: Full=Alpha-delta-bungarotoxin-4; Short=Alpha-delta-Bgt-4; Flags: Precursor	20	8870	2 (1)	2 (1)	0.39	32	K.VIELGC.V	S.TSPISTVTCPSGENLCYTK.M
Ls-AChBP Bc	band 2		Repeat (re-prep)	Bungarus_multicintus_bm032_3FTX		26	10054	1 (1)	1 (1)	0.34	8	K.KNEIIQC.C
Ls-AChBP Bc		band 1	Repeat (re-prep)	Bungarus_multicintus_bm013_3FTX		80	10446	2 (1)	2 (1)	0.33	26	R.SWTAVRGDGP.K	S.FYTCPNSETCPDGK.N
				Bungarus_multicintus_bm032_3FTX		29	10054	1 (1)	1 (1)	0.34	9	R.GCVATCPK.P

## Sheet: Den vir
Species: Dendroaspis viridis (DV)
AChBP: Ls
Technical repeats are indicated by 'MS repeat.
Sample	Bound	SN	MS repeat	Unique identifier	Protein	Score	Mass	Matches	Sequences	emPAI	Sequence coverage (%)	Peptides
Ls-AChBP DV	band 1			no hits
Ls-AChBP DV	band 2			D.viridis_T3493_T3274_3FTX	DV 46	42	9537	1 (1)	1 (1)	0.36	9	K.LPGVILAR.G
Ls-AChBP DV	band 2		Repeat (re-prep)	D.viridis_T3493_T3274_3FTX	DV 46	40	9537	3 (2)	2 (1)	0.36	25	K.LPGVILAR.G	K.TPQDSATITCEEK.T

## Sheet: Micrurus fulvius
Species: Micrurus fulvius (MF)
AChBP: Ls
Technical repeats are indicated by 'MS repeat.
Sample	Bound	SN	MS repeat	Unique identifier	Protein	Score	Mass	Matches	Sequences	emPAI	Sequence coverage (%)	Peptides
Ls-AChBP Mic	band 1			JAS04985.1	Phospholipase A2 8c [Micrurus fulvius]	25	16783	1 (1)	1 (1)	0.2	4	R.TAALCF.G
Ls-AChBP Mic	band 2			no hits
Ls-AChBP Mic	band 3			no hits
Ls-AChBP Mic	band 4			no hits
Ls-AChBP Mic		band 1		JAS05000.1	Phospholipase A2 3b [Micrurus fulvius]	268	17020	8 (5)	6 (5)	1.47	36	R.TAALCF.A	K.NYNIDLK.R	K.DFVCNCDR.T	Y.SYDCSNGQLTCK.D	Y.CGSGGSGTPVDDLDK.C	K.WTLYSYDCSNGQLTCK.D
Ls-AChBP Mic		band 2		JAS04989.1	Phospholipase A2 7a [Micrurus fulvius]	71	17113	2 (1)	2 (1)	0.2	13	R.TAALCF.A	K.APYDDNNFYINSK.R
Ls-AChBP Mic		band 3		JAS05027.1	Phospholipase A2 2af [Micrurus fulvius]	26	16839	2 (1)	2 (1)	0.2	9	R.TAALCF.A	K.NYNIDLK.R
Ls-AChBP Mic	band 1		Repeat (re-prep)	JAS05000.1	Phospholipase A2 3b [Micrurus fulvius]	56	17020	1 (1)	1 (1)	0.2	8	Y.SYDCSNGQLTCK.D
				JAS04993.1	Phospholipase A2 5b [Micrurus fulvius]	26	17144	1 (1)	1 (1)	0.2	6	R.TYSYDCSEGK.L
				JAS05041.1	Venom nerve growth factor 1b [Micrurus fulvius]	25	27636	3 (1)	3 (1)	0.12	11	K.QYFFETK.C	R.NPNPVPSGCR.G	T.SCAQTHEGLK.T
Ls-AChBP Mic	band 2		Repeat (re-prep)	JAS05019.1	Phospholipase A2 2i [Micrurus fulvius]	183	17011	11 (3)	9 (3)	0.72	45	R.TAALCF.A	L.NLIHFK.N	K.NYNIDLK.R	R.TAALCFAK.A	K.NMIECTTK.R	K.NMIECTTK.R + Oxidation (M)	K.DFVCNCDR.T	K.CKDFVCNCDR.T	Y.SYDCSNGQLTCK.D	Y.CGSGGSGTPVDDLDK.C
				JAS05041.1	Venom nerve growth factor 1b [Micrurus fulvius]	30	27636	4 (2)	4 (2)	0.25	13	R.NTDQR.H	K.QYFFETK.C	R.NPNPVPSGCR.G	T.SCAQTHEGLK.T
Ls-AChBP Mic	band 3		Repeat (re-prep)	JAS05000.1	Phospholipase A2 3b [Micrurus fulvius]	115	17020	5 (2)	4 (2)	0.44	28	R.TAALCF.A	K.DFVCNCDR.T	Y.SYDCSNGQLTCK.D	Y.CGSGGSGTPVDDLDK.C
Ls-AChBP Mic		band 1	Repeat (re-prep)	JAB52791.1	phospholipase A2 28 [Micrurus fulvius]	163	16839	10 (5)	7 (5)	1.48	35	R.TAALCF.A	R.TAALCFAK.A	K.NMIECTTK.R	K.NMIECTTK.R + Oxidation (M)	K.DFVCNCDR.T	R.TYSYDCSEGK.L	K.CKDFVCNCDR.T	D.CGSGGSGTPVDDLDK.C
				JAB52797.1	phospholipase A2 22 [Micrurus fulvius]	111	16958	7 (4)	6 (4)	1.06	27	R.TAALCF.A	R.TAALCFAK.A	R.GTPVDELDR.C	K.DFVCNCDR.T	K.CKDFVCNCDR.T	Y.SYDCSNGQLTCK.D
				JAB52775.1	phospholipase A2 3b [Micrurus fulvius]	77	16768	5 (4)	4 (4)	1.08	23	R.TAALCF.G	R.GTPVDELDR.C	E.AFVCNCDR.T	K.ATLYTSTCSPR.T
Ls-AChBP Mic		band 2	Repeat (re-prep)	JAS05033.1	Phospholipase A2 2a [Micrurus fulvius]	390	16968	21 (14)	18 (11)	9.5	60	N.LIHFK.N	R.TAALCF.A	L.NLIHFK.N	K.NYNIDLK.R	R.TAALCFAK.A	K.VHGCWPK.W	S.GTPVDDLDK.C	K.NMIECTTK.R	K.NMIECTTK.R + Oxidation (M)	G.SGTPVDDLDK.C	K.DFVCNCDR.T	S.GGSGTPVDDLDK.C	C.GSGGSGTPVDDLDK.C	Q.VHDDCYGEAEK.V	K.CKDFVCNCDR.T	Y.SYDCSNGQLTCK.D	C.QVHDDCYGEAEK.V	Y.CGSGGSGTPVDDLDK.C	K.CCQVHDDCYGEAEK.V	K.CCQVHDDCYGEAEK.V
Ls-AChBP Mic		band 3	Repeat (re-prep)	JAS04989.1	Phospholipase A2 7a [Micrurus fulvius]	303	17113	18 (10)	12 (8)	5.03	62	R.TAALCF.A	L.NLYQFK.N	R.TAALCFAK.A	K.NMIQCTTK.R	K.NMIQCTTK.R + Oxidation (M)	K.DFVCNCDR.T	K.APYDDNNFYIN.S	K.CKDFVCNCDR.T	Y.SYDCSEGQLTCK.D	Y.CGSGGSGTPVDELDR.C	K.APYDDNNFYINSK.R	K.APYDDNNFYINSK.R	R.CCQVHDNCYDEASK.V	K.LTFYSYDCSEGQLTCK.D
				JAB52767.1	phospholipase A2 5b [Micrurus fulvius]	150	16979	8 (3)	7 (3)	0.72	36	R.TAALCF.A	K.NYNIDLK.R	R.TAALCFAK.A	K.DFVCNCDR.T	K.CKDFVCNCDR.T	Y.SYDCSNGQLTCK.D	Y.CGSGGSGTPVDDLDK.C
Ls-AChBP Mic		band 4	Repeat (re-prep)	JAS05004.1	Phospholipase A2 2x [Micrurus fulvius]	280	16990	12 (8)	10 (7)	3.25	54	R.TAALCF.A	K.NYNIDLK.R	K.VHGCWPK.W	K.NMIECTTK.R	K.NMIECTTK.R + Oxidation (M)	K.DFVCNCDR.T	C.GSGGSGTPVDDLDK.C	K.CKDFVCNCDR.T	Y.SYDCSNGQLTCK.D	Y.CGSGGSGTPVDDLDK.C	K.CCQVHDDCYGEAEK.V
