# Supplementary material for: A Decoy-Receptor Approach Using Nicotinic Acetylcholine Receptor Mimics Reveals Their Potential as Novel Therapeutics Against Neurotoxic Snakebite
Source: Front Pharmacol. 2019 Jul 30;10:848. doi: 10.3389/fphar.2019.00848 (PMC6683245; doi:10.3389/fphar.2019.00848)
Supplement: Supplementary file 5 [file Table_3.xlsx]

## Sheet: Table S3
				Ls-AChBP		α7-AChBP		2D
	Species	Contig name	Toxin	Bound	SN	Bound	SN	Bound	SN
	Naja haje	T3908_T1873	long-chain 3FTx	4	1	8	2	2	1
	Naja haje	T4059_T1661_T3904_T2301	long-chain 3FTx	6		10		2	2
	Naja haje	T2831_T1704_T3906_T3905_T0971	short-chain 3FTx	2	6		10
	Naja haje	T1255	short-chain 3FTx				2		2
	Naja haje	T1960_T1639_T4413	short-chain 3FTx	1
	Naja haje	T0327	NGF	4		2		2
	Naja naja	T0509	long-chain 3FTx	7		7	1
	Naja naja	T1211_T1304_T0704	short-chain 3FTx			2	3
	Naja naja	T2400_T1263_T0382_T2324	short-chain 3FTx				4
	Naja naja	T1289	short-chain 3FTx				2
	Naja naja	T2381_T2098_T2382_T2412_T2627_T2517	short-chain 3FTx				3
	Naja naja	T2420_T2418_T2687_T1672	short-chain 3FTx				3
	Naja naja	T0142_T1042_T2728_T2640_T2414_T1496_T0668_T2421	PLA2			5	3
	Naja naja	T0119	NGF	1		1	1
	Naja kaouthia	T1411	long-chain 3FTx	17	19	10	8
	Naja kaouthia	T5021_T3438	short-chain 3FTx	3	2	5	4
	Naja kaouthia	T2210	short-chain 3FTx	2		1
	Naja kaouthia	T5501	short-chain 3FTx				7
	Naja kaouthia	T5505_T3463	short-chain 3FTx	1	3		15
	Naja kaouthia	T2473	short-chain 3FTx				7
	Naja kaouthia	T1080	PLA2		19		12
	Naja kaouthia	T0330	NGF	5		2
	Naja kaouthia	T0044	SVMP	2	2
	Bungarus caeruleus	sp|D2N116.1|3L2A	long-chain 3FTx	2		2
	Bungarus multicinctus	bm032	short-chain 3FTx	1	1	1	2
	Bungarus multicinctus	bm013	short-chain 3FTx		2		2
	Bungarus multicinctus	bm004	short-chain 3FTx				1
	Bungarus multicinctus	bm008	PLA2				11
	Bungarus caeruleus	AAR19228.1	PLA2 isoform 2				9
	Bungarus caeruleus	AAS20530.1	PLA2 isoform 1				6
	Bungarus caeruleus	pdb|1PO8|A	PLA2				3
	Bungarus caeruleus	pdb|1G0Z|A	PLA2				6
	Bungarus caeruleus	AAL87003.1	PLA2 β bungarotoxin				2
	Dendroaspis viridis	T3493_T3274	short-chain 3FTx	2		3	7
	Dendroaspis viridis	T3091	short-chain 3FTx				4
	Dendroaspis viridis	T0762	short-chain 3FTx				3
	Dendroaspis viridis	T0454.2_T3272	short-chain 3FTx				4
	Dendroaspis viridis	T1773	short-chain 3FTx				1
	Dendroaspis viridis	T1436	short-chain 3FTx				2
	Dendroaspis viridis	T2758	short-chain 3FTx				2
	Dendroaspis viridis	T2124	short-chain 3FTx				2
	Dendroaspis viridis	T0426	SVMP				1
	Micrurus fulvius	JAS04985.1	PLA2 8c	1
	Micrurus fulvius	JAS04993.1	PLA2 5b	1
	Micrurus fulvius	JAS05019.1	PLA2 2i	10
	Micrurus fulvius	JAS05000.1	PLA2 3b	4	6
	Micrurus fulvius	JAS05027.1	PLA2 2af		2	3	6
	Micrurus fulvius	JAS04989.1	PLA2 7a		13		12
	Micrurus fulvius	JAS05004.1	PLA2 2x		11		15
	Micrurus fulvius	JAB52775.1	PLA2 3b		4		7
	Micrurus fulvius	JAB52791.1	PLA2 28		8
	Micrurus fulvius	JAB52797.1	PLA2 22		6
	Micrurus fulvius	JAS05033.1	PLA2 2a		19
	Micrurus fulvius	JAB52767.1	PLA2 5b		7
	Micrurus fulvius	JAB52796.1	PLA2 23				10
	Micrurus fulvius	JAB52800.1	PLA2 1d				7
	Micrurus fulvius	JAB52857.1	short-chain 3FTx 2d				1
	Micrurus fulvius	JAS05041.1	VNGF	4		4
	Micrurus fulvius	Kunitz-3	Kunitz				3
	Oxyuranus scutellatus	AAB33759.1	PLA2				11
	Oxyuranus scutellatus	AAY47066.1	β taipoxin		3		11
	Oxyuranus scutellatus	AAY47067.1	α taipoxin				2
	Oxyuranus scutellatus	AAB33760.1	PLA2				7
	Oxyuranus scutellatus	AAY47070.1	OS6 precursor				4
	Oxyuranus scutellatus	pdb|3VBZ|A	β taipoxin		4		6
	Oxyuranus scutellatus	AAZ22638.1	β-like paradoxin precursor OMY		4		6
	Oxyuranus scutellatus	sp|P0CB06.1|3S12_OXYSC	short-chain 3FTx 2		1		1
	Oxyuranus scutellatus	sp|Q4VRI5.1|PA21_OXYSC	PLA2		2
	Oxyuranus scutellatus	sp|P0DKT9.1|PA2CC_OXYSA	PLA2		3
